# Supplementary material for: G Protein-Coupled Receptor 17 Inhibits Glucagon-like Peptide-1 Secretion via a Gi/o-Dependent Mechanism in Enteroendocrine Cells
Source: Biomolecules. 2024 Dec 25;15(1):9. doi: 10.3390/biom15010009 (PMC11762167; doi:10.3390/biom15010009)
Supplement: Supplementary file 1 [file biomolecules-15-00009-s001.zip]

Archive with 2 entries (2 files):
- 2024-11-06_Conley, et al. Biomolecules_Supplementary Materials.pdf
- 2024-11-06_Conley, et al. Biomolecules_Supplementary Statistics.xlsx
