# Supplementary material for: G Protein-Coupled Receptor 17 Inhibits Glucagon-like Peptide-1 Secretion via a Gi/o-Dependent Mechanism in Enteroendocrine Cells
Source: Biomolecules. 2024 Dec 25;15(1):9. doi: 10.3390/biom15010009 (PMC11762167; doi:10.3390/biom15010009)
Supplement: Supplementary file 1 [file biomolecules-15-00009-s001.zip › 2024-11-06_Conley, et al. Biomolecules_Supplementary Statistics.xlsx]

## Sheet: Fig1A
Figure 1A
	log [MDL29,951] (M)	Adenylyl Cyclase Stimulation					log [MDL29,951] (M) vs FSK alone	Ctl	Mean Diff.	95.00% CI of diff.	Below threshold?	Summary	Adjusted P Value
Row 1	-9.42	Forskolin					-9.42	Row 1 vs. Row 11	-0.09325	-1.201 to 1.015	No	ns	>0.9999
Row 2	-8.82	Forskolin					-8.82	Row 2 vs. Row 11	0.0115	-1.096 to 1.119	No	ns	>0.9999
Row 3	-8.21	Forskolin					-8.21	Row 3 vs. Row 11	0.2168	-0.8910 to 1.325	No	ns	0.9999
Row 4	-7.61	Forskolin					-7.61	Row 4 vs. Row 11	0.2335	-0.8743 to 1.341	No	ns	0.9998
Row 5	-7.01	Forskolin					-7.01	Row 5 vs. Row 11	0.173	-0.9348 to 1.281	No	ns	>0.9999
Row 6	-6.41	Forskolin					-6.41	Row 6 vs. Row 11	0.183	-0.9248 to 1.291	No	ns	>0.9999
Row 7	-5.81	Forskolin					-5.81	Row 7 vs. Row 11	0.114	-0.9938 to 1.222	No	ns	>0.9999
Row 8	-5.2	Forskolin					-5.2	Row 8 vs. Row 11	0.1185	-0.9893 to 1.226	No	ns	>0.9999
Row 9	-4.6	Forskolin					-4.6	Row 9 vs. Row 11	0.066	-1.042 to 1.174	No	ns	>0.9999
Row 10	-4	Forskolin					-4	Row 10 vs. Row 11	0.00975	-1.098 to 1.118	No	ns	>0.9999
Row 11	Vehicle	Forskolin
							log [MDL29,951] (M) vs FSK alone	hGPR17L	Mean Diff.	95.00% CI of diff.	Below threshold?	Summary	Adjusted P Value
Tukey's multiple comparisons test	Mean Diff.	95.00% CI of diff.	Below threshold?	Summary	Adjusted P Value		-9.42	Row 1 vs. Row 11	-0.0985	-1.206 to 1.009	No	ns	>0.9999
							-8.82	Row 2 vs. Row 11	-0.04325	-1.151 to 1.065	No	ns	>0.9999
Row 1							-8.21	Row 3 vs. Row 11	-0.237	-1.345 to 0.8708	No	ns	0.9997
Ctl vs. hGPR17L	1.483	0.8199 to 2.147	Yes	****	<0.0001		-7.61	Row 4 vs. Row 11	-0.7263	-1.834 to 0.3815	No	ns	0.5227
							-7.01	Row 5 vs. Row 11	-1.376	-2.484 to -0.2680	Yes	**	0.0045
Row 2							-6.41	Row 6 vs. Row 11	-1.654	-2.762 to -0.5460	Yes	***	0.0002
Ctl vs. hGPR17L	1.533	0.8694 to 2.196	Yes	****	<0.0001		-5.81	Row 7 vs. Row 11	-1.598	-2.706 to -0.4905	Yes	***	0.0004
							-5.2	Row 8 vs. Row 11	-1.138	-2.246 to -0.03022	Yes	*	0.0391
Row 3							-4.6	Row 9 vs. Row 11	-0.593	-1.701 to 0.5148	No	ns	0.7845
Ctl vs. hGPR17L	1.932	1.268 to 2.595	Yes	****	<0.0001		-4	Row 10 vs. Row 11	-0.306	-1.414 to 0.8018	No	ns	0.9975
Row 4
Ctl vs. hGPR17L	2.438	1.774 to 3.101	Yes	****	<0.0001
Row 5
Ctl vs. hGPR17L	3.027	2.363 to 3.690	Yes	****	<0.0001
Row 6
Ctl vs. hGPR17L	3.315	2.651 to 3.978	Yes	****	<0.0001
Row 7
Ctl vs. hGPR17L	3.19	2.527 to 3.854	Yes	****	<0.0001
Row 8
Ctl vs. hGPR17L	2.735	2.071 to 3.398	Yes	****	<0.0001
Row 9
Ctl vs. hGPR17L	2.137	1.474 to 2.800	Yes	****	<0.0001
Row 10
Ctl vs. hGPR17L	1.794	1.130 to 2.457	Yes	****	<0.0001
Row 11
Ctl vs. hGPR17L	1.478	0.8146 to 2.141	Yes	****	<0.0001
Ctl	Mean Diff.	95.00% CI of diff.	Below threshold?	Summary	Adjusted P Value
Row 1 vs. Row 2	-0.1048	-1.213 to 1.003	No	ns	>0.9999
Row 1 vs. Row 3	-0.31	-1.418 to 0.7978	No	ns	0.9972
Row 1 vs. Row 4	-0.3268	-1.435 to 0.7810	No	ns	0.9957
Row 1 vs. Row 5	-0.2663	-1.374 to 0.8415	No	ns	0.9992
Row 1 vs. Row 6	-0.2763	-1.384 to 0.8315	No	ns	0.9989
Row 1 vs. Row 7	-0.2073	-1.315 to 0.9005	No	ns	>0.9999
Row 1 vs. Row 8	-0.2118	-1.320 to 0.8960	No	ns	0.9999
Row 1 vs. Row 9	-0.1593	-1.267 to 0.9485	No	ns	>0.9999
Row 1 vs. Row 10	-0.103	-1.211 to 1.005	No	ns	>0.9999
Row 1 vs. Row 11	-0.09325	-1.201 to 1.015	No	ns	>0.9999
Row 2 vs. Row 3	-0.2053	-1.313 to 0.9025	No	ns	>0.9999
Row 2 vs. Row 4	-0.222	-1.330 to 0.8858	No	ns	0.9998
Row 2 vs. Row 5	-0.1615	-1.269 to 0.9463	No	ns	>0.9999
Row 2 vs. Row 6	-0.1715	-1.279 to 0.9363	No	ns	>0.9999
Row 2 vs. Row 7	-0.1025	-1.210 to 1.005	No	ns	>0.9999
Row 2 vs. Row 8	-0.107	-1.215 to 1.001	No	ns	>0.9999
Row 2 vs. Row 9	-0.0545	-1.162 to 1.053	No	ns	>0.9999
Row 2 vs. Row 10	0.00175	-1.106 to 1.110	No	ns	>0.9999
Row 2 vs. Row 11	0.0115	-1.096 to 1.119	No	ns	>0.9999
Row 3 vs. Row 4	-0.01675	-1.125 to 1.091	No	ns	>0.9999
Row 3 vs. Row 5	0.04375	-1.064 to 1.152	No	ns	>0.9999
Row 3 vs. Row 6	0.03375	-1.074 to 1.142	No	ns	>0.9999
Row 3 vs. Row 7	0.1028	-1.005 to 1.211	No	ns	>0.9999
Row 3 vs. Row 8	0.09825	-1.010 to 1.206	No	ns	>0.9999
Row 3 vs. Row 9	0.1508	-0.9570 to 1.259	No	ns	>0.9999
Row 3 vs. Row 10	0.207	-0.9008 to 1.315	No	ns	>0.9999
Row 3 vs. Row 11	0.2168	-0.8910 to 1.325	No	ns	0.9999
Row 4 vs. Row 5	0.0605	-1.047 to 1.168	No	ns	>0.9999
Row 4 vs. Row 6	0.0505	-1.057 to 1.158	No	ns	>0.9999
Row 4 vs. Row 7	0.1195	-0.9883 to 1.227	No	ns	>0.9999
Row 4 vs. Row 8	0.115	-0.9928 to 1.223	No	ns	>0.9999
Row 4 vs. Row 9	0.1675	-0.9403 to 1.275	No	ns	>0.9999
Row 4 vs. Row 10	0.2238	-0.8840 to 1.332	No	ns	0.9998
Row 4 vs. Row 11	0.2335	-0.8743 to 1.341	No	ns	0.9998
Row 5 vs. Row 6	-0.01	-1.118 to 1.098	No	ns	>0.9999
Row 5 vs. Row 7	0.059	-1.049 to 1.167	No	ns	>0.9999
Row 5 vs. Row 8	0.0545	-1.053 to 1.162	No	ns	>0.9999
Row 5 vs. Row 9	0.107	-1.001 to 1.215	No	ns	>0.9999
Row 5 vs. Row 10	0.1633	-0.9445 to 1.271	No	ns	>0.9999
Row 5 vs. Row 11	0.173	-0.9348 to 1.281	No	ns	>0.9999
Row 6 vs. Row 7	0.069	-1.039 to 1.177	No	ns	>0.9999
Row 6 vs. Row 8	0.0645	-1.043 to 1.172	No	ns	>0.9999
Row 6 vs. Row 9	0.117	-0.9908 to 1.225	No	ns	>0.9999
Row 6 vs. Row 10	0.1732	-0.9345 to 1.281	No	ns	>0.9999
Row 6 vs. Row 11	0.183	-0.9248 to 1.291	No	ns	>0.9999
Row 7 vs. Row 8	-0.0045	-1.112 to 1.103	No	ns	>0.9999
Row 7 vs. Row 9	0.048	-1.060 to 1.156	No	ns	>0.9999
Row 7 vs. Row 10	0.1043	-1.004 to 1.212	No	ns	>0.9999
Row 7 vs. Row 11	0.114	-0.9938 to 1.222	No	ns	>0.9999
Row 8 vs. Row 9	0.0525	-1.055 to 1.160	No	ns	>0.9999
Row 8 vs. Row 10	0.1088	-0.9990 to 1.217	No	ns	>0.9999
Row 8 vs. Row 11	0.1185	-0.9893 to 1.226	No	ns	>0.9999
Row 9 vs. Row 10	0.05625	-1.052 to 1.164	No	ns	>0.9999
Row 9 vs. Row 11	0.066	-1.042 to 1.174	No	ns	>0.9999
Row 10 vs. Row 11	0.00975	-1.098 to 1.118	No	ns	>0.9999
hGPR17L
Row 1 vs. Row 2	-0.05525	-1.163 to 1.053	No	ns	>0.9999
Row 1 vs. Row 3	0.1385	-0.9693 to 1.246	No	ns	>0.9999
Row 1 vs. Row 4	0.6278	-0.4800 to 1.736	No	ns	0.7217
Row 1 vs. Row 5	1.277	0.1695 to 2.385	Yes	*	0.0115
Row 1 vs. Row 6	1.555	0.4475 to 2.663	Yes	***	0.0007
Row 1 vs. Row 7	1.5	0.3920 to 2.608	Yes	**	0.0013
Row 1 vs. Row 8	1.04	-0.06828 to 2.147	No	ns	0.0849
Row 1 vs. Row 9	0.4945	-0.6133 to 1.602	No	ns	0.9186
Row 1 vs. Row 10	0.2075	-0.9003 to 1.315	No	ns	>0.9999
Row 1 vs. Row 11	-0.0985	-1.206 to 1.009	No	ns	>0.9999
Row 2 vs. Row 3	0.1938	-0.9140 to 1.302	No	ns	>0.9999
Row 2 vs. Row 4	0.683	-0.4248 to 1.791	No	ns	0.6119
Row 2 vs. Row 5	1.333	0.2247 to 2.440	Yes	**	0.0068
Row 2 vs. Row 6	1.611	0.5027 to 2.718	Yes	***	0.0004
Row 2 vs. Row 7	1.555	0.4472 to 2.663	Yes	***	0.0007
Row 2 vs. Row 8	1.095	-0.01303 to 2.203	No	ns	0.0555
Row 2 vs. Row 9	0.5498	-0.5580 to 1.658	No	ns	0.8523
Row 2 vs. Row 10	0.2628	-0.8450 to 1.371	No	ns	0.9993
Row 2 vs. Row 11	-0.04325	-1.151 to 1.065	No	ns	>0.9999
Row 3 vs. Row 4	0.4893	-0.6185 to 1.597	No	ns	0.9236
Row 3 vs. Row 5	1.139	0.03097 to 2.247	Yes	*	0.0388
Row 3 vs. Row 6	1.417	0.3090 to 2.525	Yes	**	0.003
Row 3 vs. Row 7	1.361	0.2535 to 2.469	Yes	**	0.0052
Row 3 vs. Row 8	0.901	-0.2068 to 2.009	No	ns	0.2173
Row 3 vs. Row 9	0.356	-0.7518 to 1.464	No	ns	0.9915
Row 3 vs. Row 10	0.069	-1.039 to 1.177	No	ns	>0.9999
Row 3 vs. Row 11	-0.237	-1.345 to 0.8708	No	ns	0.9997
Row 4 vs. Row 5	0.6495	-0.4583 to 1.757	No	ns	0.6796
Row 4 vs. Row 6	0.9275	-0.1803 to 2.035	No	ns	0.1843
Row 4 vs. Row 7	0.872	-0.2358 to 1.980	No	ns	0.2578
Row 4 vs. Row 8	0.4118	-0.6960 to 1.520	No	ns	0.9753
Row 4 vs. Row 9	-0.1333	-1.241 to 0.9745	No	ns	>0.9999
Row 4 vs. Row 10	-0.4203	-1.528 to 0.6875	No	ns	0.9715
Row 4 vs. Row 11	-0.7263	-1.834 to 0.3815	No	ns	0.5227
Row 5 vs. Row 6	0.278	-0.8298 to 1.386	No	ns	0.9989
Row 5 vs. Row 7	0.2225	-0.8853 to 1.330	No	ns	0.9998
Row 5 vs. Row 8	-0.2378	-1.346 to 0.8700	No	ns	0.9997
Row 5 vs. Row 9	-0.7828	-1.891 to 0.3250	No	ns	0.4102
Row 5 vs. Row 10	-1.07	-2.178 to 0.03803	No	ns	0.0675
Row 5 vs. Row 11	-1.376	-2.484 to -0.2680	Yes	**	0.0045
Row 6 vs. Row 7	-0.0555	-1.163 to 1.052	No	ns	>0.9999
Row 6 vs. Row 8	-0.5158	-1.624 to 0.5920	No	ns	0.8959
Row 6 vs. Row 9	-1.061	-2.169 to 0.04703	No	ns	0.0723
Row 6 vs. Row 10	-1.348	-2.456 to -0.2400	Yes	**	0.0059
Row 6 vs. Row 11	-1.654	-2.762 to -0.5460	Yes	***	0.0002
Row 7 vs. Row 8	-0.4603	-1.568 to 0.6475	No	ns	0.9478
Row 7 vs. Row 9	-1.005	-2.113 to 0.1025	No	ns	0.109
Row 7 vs. Row 10	-1.292	-2.400 to -0.1845	Yes	**	0.01
Row 7 vs. Row 11	-1.598	-2.706 to -0.4905	Yes	***	0.0004
Row 8 vs. Row 9	-0.545	-1.653 to 0.5628	No	ns	0.8589
Row 8 vs. Row 10	-0.832	-1.940 to 0.2758	No	ns	0.3212
Row 8 vs. Row 11	-1.138	-2.246 to -0.03022	Yes	*	0.0391
Row 9 vs. Row 10	-0.287	-1.395 to 0.8208	No	ns	0.9985
Row 9 vs. Row 11	-0.593	-1.701 to 0.5148	No	ns	0.7845
Row 10 vs. Row 11	-0.306	-1.414 to 0.8018	No	ns	0.9975

## Sheet: Fig1B
Figure 1B
	log [MDL29,951] (M)								log [MDL29,951] (M)	Ctl	Mean Diff.	95.00% CI of diff.	Below threshold?	Summary	Adjusted P Value
Row 1	-4.52							Row 1	-4.52	Row 1 vs. Row 11	-0.01567	-0.1785 to 0.1471	No	ns	>0.9999
Row 2	-5							Row 2	-5	Row 2 vs. Row 11	-0.01433	-0.1771 to 0.1485	No	ns	>0.9999
Row 3	-5.48							Row 3	-5.48	Row 3 vs. Row 11	-0.0003333	-0.1631 to 0.1625	No	ns	>0.9999
Row 4	-5.95							Row 4	-5.95	Row 4 vs. Row 11	0.0006667	-0.1621 to 0.1635	No	ns	>0.9999
Row 5	-6.43							Row 5	-6.43	Row 5 vs. Row 11	0.01533	-0.1475 to 0.1781	No	ns	>0.9999
Row 6	-6.91							Row 6	-6.91	Row 6 vs. Row 11	0.002	-0.1608 to 0.1648	No	ns	>0.9999
Row 7	-7.39							Row 7	-7.39	Row 7 vs. Row 11	0.002667	-0.1601 to 0.1655	No	ns	>0.9999
Row 8	-7.86							Row 8	-7.86	Row 8 vs. Row 11	0.004333	-0.1585 to 0.1671	No	ns	>0.9999
Row 9	-8.34							Row 9	-8.34	Row 9 vs. Row 11	-0.001667	-0.1645 to 0.1611	No	ns	>0.9999
Row 10	-8.82							Row 10	-8.82	Row 10 vs. Row 11	-0.0003333	-0.1631 to 0.1625	No	ns	>0.9999
Row 11	Vehicle							Row 11	Vehicle
Tukey's multiple comparisons test	Mean Diff.	95.00% CI of diff.	Below threshold?	Summary	Adjusted P Value				log [MDL29,951] (M)	hGPR17L	Mean Diff.	95.00% CI of diff.	Below threshold?	Summary	Adjusted P Value
								Row 1	-4.52	Row 1 vs. Row 11	0.758	0.5952 to 0.9208	Yes	****	<0.0001
Row 1								Row 2	-5	Row 2 vs. Row 11	0.6893	0.5265 to 0.8521	Yes	****	<0.0001
Ctl vs. hGPR17L	-0.777	-0.8737 to -0.6803	Yes	****	<0.0001			Row 3	-5.48	Row 3 vs. Row 11	0.6163	0.4535 to 0.7791	Yes	****	<0.0001
								Row 4	-5.95	Row 4 vs. Row 11	0.538	0.3752 to 0.7008	Yes	****	<0.0001
Row 2								Row 5	-6.43	Row 5 vs. Row 11	0.47	0.3072 to 0.6328	Yes	****	<0.0001
Ctl vs. hGPR17L	-0.707	-0.8037 to -0.6103	Yes	****	<0.0001			Row 6	-6.91	Row 6 vs. Row 11	0.3087	0.1459 to 0.4715	Yes	****	<0.0001
								Row 7	-7.39	Row 7 vs. Row 11	0.2053	0.04255 to 0.3681	Yes	**	0.0043
Row 3								Row 8	-7.86	Row 8 vs. Row 11	0.06133	-0.1015 to 0.2241	No	ns	0.9678
Ctl vs. hGPR17L	-0.62	-0.7167 to -0.5233	Yes	****	<0.0001			Row 9	-8.34	Row 9 vs. Row 11	0.004667	-0.1581 to 0.1675	No	ns	>0.9999
								Row 10	-8.82	Row 10 vs. Row 11	-0.001667	-0.1645 to 0.1611	No	ns	>0.9999
Row 4								Row 11	Vehicle
Ctl vs. hGPR17L	-0.5407	-0.6374 to -0.4440	Yes	****	<0.0001
Row 5
Ctl vs. hGPR17L	-0.458	-0.5547 to -0.3613	Yes	****	<0.0001
Row 6
Ctl vs. hGPR17L	-0.31	-0.4067 to -0.2133	Yes	****	<0.0001
Row 7
Ctl vs. hGPR17L	-0.206	-0.3027 to -0.1093	Yes	****	<0.0001
Row 8
Ctl vs. hGPR17L	-0.06033	-0.1570 to 0.03636	No	ns	0.2152
Row 9
Ctl vs. hGPR17L	-0.009667	-0.1064 to 0.08702	No	ns	0.8412
Row 10
Ctl vs. hGPR17L	-0.002	-0.09869 to 0.09469	No	ns	0.9669
Row 11
Ctl vs. hGPR17L	-0.003333	-0.1000 to 0.09336	No	ns	0.9449
Ctl
Row 1 vs. Row 2	-0.001333	-0.1641 to 0.1615	No	ns	>0.9999
Row 1 vs. Row 3	-0.01533	-0.1781 to 0.1475	No	ns	>0.9999
Row 1 vs. Row 4	-0.01633	-0.1791 to 0.1465	No	ns	>0.9999
Row 1 vs. Row 5	-0.031	-0.1938 to 0.1318	No	ns	0.9999
Row 1 vs. Row 6	-0.01767	-0.1805 to 0.1451	No	ns	>0.9999
Row 1 vs. Row 7	-0.01833	-0.1811 to 0.1445	No	ns	>0.9999
Row 1 vs. Row 8	-0.02	-0.1828 to 0.1428	No	ns	>0.9999
Row 1 vs. Row 9	-0.014	-0.1768 to 0.1488	No	ns	>0.9999
Row 1 vs. Row 10	-0.01533	-0.1781 to 0.1475	No	ns	>0.9999
Row 1 vs. Row 11	-0.01567	-0.1785 to 0.1471	No	ns	>0.9999
Row 2 vs. Row 3	-0.014	-0.1768 to 0.1488	No	ns	>0.9999
Row 2 vs. Row 4	-0.015	-0.1778 to 0.1478	No	ns	>0.9999
Row 2 vs. Row 5	-0.02967	-0.1925 to 0.1331	No	ns	>0.9999
Row 2 vs. Row 6	-0.01633	-0.1791 to 0.1465	No	ns	>0.9999
Row 2 vs. Row 7	-0.017	-0.1798 to 0.1458	No	ns	>0.9999
Row 2 vs. Row 8	-0.01867	-0.1815 to 0.1441	No	ns	>0.9999
Row 2 vs. Row 9	-0.01267	-0.1755 to 0.1501	No	ns	>0.9999
Row 2 vs. Row 10	-0.014	-0.1768 to 0.1488	No	ns	>0.9999
Row 2 vs. Row 11	-0.01433	-0.1771 to 0.1485	No	ns	>0.9999
Row 3 vs. Row 4	-0.001	-0.1638 to 0.1618	No	ns	>0.9999
Row 3 vs. Row 5	-0.01567	-0.1785 to 0.1471	No	ns	>0.9999
Row 3 vs. Row 6	-0.002333	-0.1651 to 0.1605	No	ns	>0.9999
Row 3 vs. Row 7	-0.003	-0.1658 to 0.1598	No	ns	>0.9999
Row 3 vs. Row 8	-0.004667	-0.1675 to 0.1581	No	ns	>0.9999
Row 3 vs. Row 9	0.001333	-0.1615 to 0.1641	No	ns	>0.9999
Row 3 vs. Row 10	0	-0.1628 to 0.1628	No	ns	>0.9999
Row 3 vs. Row 11	-0.0003333	-0.1631 to 0.1625	No	ns	>0.9999
Row 4 vs. Row 5	-0.01467	-0.1775 to 0.1481	No	ns	>0.9999
Row 4 vs. Row 6	-0.001333	-0.1641 to 0.1615	No	ns	>0.9999
Row 4 vs. Row 7	-0.002	-0.1648 to 0.1608	No	ns	>0.9999
Row 4 vs. Row 8	-0.003667	-0.1665 to 0.1591	No	ns	>0.9999
Row 4 vs. Row 9	0.002333	-0.1605 to 0.1651	No	ns	>0.9999
Row 4 vs. Row 10	0.001	-0.1618 to 0.1638	No	ns	>0.9999
Row 4 vs. Row 11	0.0006667	-0.1621 to 0.1635	No	ns	>0.9999
Row 5 vs. Row 6	0.01333	-0.1495 to 0.1761	No	ns	>0.9999
Row 5 vs. Row 7	0.01267	-0.1501 to 0.1755	No	ns	>0.9999
Row 5 vs. Row 8	0.011	-0.1518 to 0.1738	No	ns	>0.9999
Row 5 vs. Row 9	0.017	-0.1458 to 0.1798	No	ns	>0.9999
Row 5 vs. Row 10	0.01567	-0.1471 to 0.1785	No	ns	>0.9999
Row 5 vs. Row 11	0.01533	-0.1475 to 0.1781	No	ns	>0.9999
Row 6 vs. Row 7	-0.0006667	-0.1635 to 0.1621	No	ns	>0.9999
Row 6 vs. Row 8	-0.002333	-0.1651 to 0.1605	No	ns	>0.9999
Row 6 vs. Row 9	0.003667	-0.1591 to 0.1665	No	ns	>0.9999
Row 6 vs. Row 10	0.002333	-0.1605 to 0.1651	No	ns	>0.9999
Row 6 vs. Row 11	0.002	-0.1608 to 0.1648	No	ns	>0.9999
Row 7 vs. Row 8	-0.001667	-0.1645 to 0.1611	No	ns	>0.9999
Row 7 vs. Row 9	0.004333	-0.1585 to 0.1671	No	ns	>0.9999
Row 7 vs. Row 10	0.003	-0.1598 to 0.1658	No	ns	>0.9999
Row 7 vs. Row 11	0.002667	-0.1601 to 0.1655	No	ns	>0.9999
Row 8 vs. Row 9	0.006	-0.1568 to 0.1688	No	ns	>0.9999
Row 8 vs. Row 10	0.004667	-0.1581 to 0.1675	No	ns	>0.9999
Row 8 vs. Row 11	0.004333	-0.1585 to 0.1671	No	ns	>0.9999
Row 9 vs. Row 10	-0.001333	-0.1641 to 0.1615	No	ns	>0.9999
Row 9 vs. Row 11	-0.001667	-0.1645 to 0.1611	No	ns	>0.9999
Row 10 vs. Row 11	-0.0003333	-0.1631 to 0.1625	No	ns	>0.9999
hGPR17L
Row 1 vs. Row 2	0.06867	-0.09412 to 0.2315	No	ns	0.9335
Row 1 vs. Row 3	0.1417	-0.02112 to 0.3045	No	ns	0.1398
Row 1 vs. Row 4	0.22	0.05722 to 0.3828	Yes	**	0.0017
Row 1 vs. Row 5	0.288	0.1252 to 0.4508	Yes	****	<0.0001
Row 1 vs. Row 6	0.4493	0.2865 to 0.6121	Yes	****	<0.0001
Row 1 vs. Row 7	0.5527	0.3899 to 0.7155	Yes	****	<0.0001
Row 1 vs. Row 8	0.6967	0.5339 to 0.8595	Yes	****	<0.0001
Row 1 vs. Row 9	0.7533	0.5905 to 0.9161	Yes	****	<0.0001
Row 1 vs. Row 10	0.7597	0.5969 to 0.9225	Yes	****	<0.0001
Row 1 vs. Row 11	0.758	0.5952 to 0.9208	Yes	****	<0.0001
Row 2 vs. Row 3	0.073	-0.08978 to 0.2358	No	ns	0.9045
Row 2 vs. Row 4	0.1513	-0.01145 to 0.3141	No	ns	0.0891
Row 2 vs. Row 5	0.2193	0.05655 to 0.3821	Yes	**	0.0018
Row 2 vs. Row 6	0.3807	0.2179 to 0.5435	Yes	****	<0.0001
Row 2 vs. Row 7	0.484	0.3212 to 0.6468	Yes	****	<0.0001
Row 2 vs. Row 8	0.628	0.4652 to 0.7908	Yes	****	<0.0001
Row 2 vs. Row 9	0.6847	0.5219 to 0.8475	Yes	****	<0.0001
Row 2 vs. Row 10	0.691	0.5282 to 0.8538	Yes	****	<0.0001
Row 2 vs. Row 11	0.6893	0.5265 to 0.8521	Yes	****	<0.0001
Row 3 vs. Row 4	0.07833	-0.08445 to 0.2411	No	ns	0.8595
Row 3 vs. Row 5	0.1463	-0.01645 to 0.3091	No	ns	0.1129
Row 3 vs. Row 6	0.3077	0.1449 to 0.4705	Yes	****	<0.0001
Row 3 vs. Row 7	0.411	0.2482 to 0.5738	Yes	****	<0.0001
Row 3 vs. Row 8	0.555	0.3922 to 0.7178	Yes	****	<0.0001
Row 3 vs. Row 9	0.6117	0.4489 to 0.7745	Yes	****	<0.0001
Row 3 vs. Row 10	0.618	0.4552 to 0.7808	Yes	****	<0.0001
Row 3 vs. Row 11	0.6163	0.4535 to 0.7791	Yes	****	<0.0001
Row 4 vs. Row 5	0.068	-0.09478 to 0.2308	No	ns	0.9373
Row 4 vs. Row 6	0.2293	0.06655 to 0.3921	Yes	***	0.0009
Row 4 vs. Row 7	0.3327	0.1699 to 0.4955	Yes	****	<0.0001
Row 4 vs. Row 8	0.4767	0.3139 to 0.6395	Yes	****	<0.0001
Row 4 vs. Row 9	0.5333	0.3705 to 0.6961	Yes	****	<0.0001
Row 4 vs. Row 10	0.5397	0.3769 to 0.7025	Yes	****	<0.0001
Row 4 vs. Row 11	0.538	0.3752 to 0.7008	Yes	****	<0.0001
Row 5 vs. Row 6	0.1613	-0.001451 to 0.3241	No	ns	0.0539
Row 5 vs. Row 7	0.2647	0.1019 to 0.4275	Yes	****	<0.0001
Row 5 vs. Row 8	0.4087	0.2459 to 0.5715	Yes	****	<0.0001
Row 5 vs. Row 9	0.4653	0.3025 to 0.6281	Yes	****	<0.0001
Row 5 vs. Row 10	0.4717	0.3089 to 0.6345	Yes	****	<0.0001
Row 5 vs. Row 11	0.47	0.3072 to 0.6328	Yes	****	<0.0001
Row 6 vs. Row 7	0.1033	-0.05945 to 0.2661	No	ns	0.5475
Row 6 vs. Row 8	0.2473	0.08455 to 0.4101	Yes	***	0.0003
Row 6 vs. Row 9	0.304	0.1412 to 0.4668	Yes	****	<0.0001
Row 6 vs. Row 10	0.3103	0.1475 to 0.4731	Yes	****	<0.0001
Row 6 vs. Row 11	0.3087	0.1459 to 0.4715	Yes	****	<0.0001
Row 7 vs. Row 8	0.144	-0.01878 to 0.3068	No	ns	0.1258
Row 7 vs. Row 9	0.2007	0.03788 to 0.3635	Yes	**	0.0057
Row 7 vs. Row 10	0.207	0.04422 to 0.3698	Yes	**	0.0038
Row 7 vs. Row 11	0.2053	0.04255 to 0.3681	Yes	**	0.0043
Row 8 vs. Row 9	0.05667	-0.1061 to 0.2195	No	ns	0.9814
Row 8 vs. Row 10	0.063	-0.09978 to 0.2258	No	ns	0.9615
Row 8 vs. Row 11	0.06133	-0.1015 to 0.2241	No	ns	0.9678
Row 9 vs. Row 10	0.006333	-0.1565 to 0.1691	No	ns	>0.9999
Row 9 vs. Row 11	0.004667	-0.1581 to 0.1675	No	ns	>0.9999
Row 10 vs. Row 11	-0.001667	-0.1645 to 0.1611	No	ns	>0.9999

## Sheet: Fig2B
Figure 2B
	log [MDL29,951] (M)	Adenylyl Cyclase Stimulation
Row 1	-9.42	Forskolin
Row 2	-8.82	Forskolin
Row 3	-8.21	Forskolin
Row 4	-7.61	Forskolin
Row 5	-7.01	Forskolin
Row 6	-6.41	Forskolin
Row 7	-5.81	Forskolin
Row 8	-5.2	Forskolin
Row 9	-4.6	Forskolin
Row 10	-4	Forskolin
Row 11	Vehicle	Forskolin
Tukey's multiple comparisons test	Predicted (LS) mean diff.	95.00% CI of diff.	Below threshold?	Summary	Adjusted P Value
Row 1
+Vehicle vs. +100 nM YM-254890	6.783	-14.73 to 28.30	No	ns	0.73
+Vehicle vs. +100 ng/mL PTX	5.478	-18.57 to 29.53	No	ns	0.8481
+100 nM YM-254890 vs. +100 ng/mL PTX	-1.305	-25.36 to 22.75	No	ns	0.9907
Row 2
+Vehicle vs. +100 nM YM-254890	10.15	-11.36 to 31.67	No	ns	0.4968
+Vehicle vs. +100 ng/mL PTX	11.94	-12.11 to 35.99	No	ns	0.4618
+100 nM YM-254890 vs. +100 ng/mL PTX	1.785	-22.27 to 25.84	No	ns	0.9826
Row 3
+Vehicle vs. +100 nM YM-254890	13.01	-8.507 to 34.52	No	ns	0.3206
+Vehicle vs. +100 ng/mL PTX	3.493	-20.56 to 27.55	No	ns	0.9351
+100 nM YM-254890 vs. +100 ng/mL PTX	-9.513	-33.57 to 14.54	No	ns	0.6105
Row 4
+Vehicle vs. +100 nM YM-254890	8.08	-13.43 to 29.59	No	ns	0.6406
+Vehicle vs. +100 ng/mL PTX	-3.94	-27.99 to 20.11	No	ns	0.9182
+100 nM YM-254890 vs. +100 ng/mL PTX	-12.02	-36.07 to 12.03	No	ns	0.457
Row 5
+Vehicle vs. +100 nM YM-254890	2.922	-17.20 to 23.05	No	ns	0.9351
+Vehicle vs. +100 ng/mL PTX	-25.19	-45.31 to -5.064	Yes	*	0.0106
+100 nM YM-254890 vs. +100 ng/mL PTX	-28.11	-49.62 to -6.597	Yes	**	0.0073
Row 6
+Vehicle vs. +100 nM YM-254890	5.843	-15.67 to 27.36	No	ns	0.7914
+Vehicle vs. +100 ng/mL PTX	-25.73	-49.78 to -1.679	Yes	*	0.0334
+100 nM YM-254890 vs. +100 ng/mL PTX	-31.58	-55.63 to -7.522	Yes	**	0.007
Row 7
+Vehicle vs. +100 nM YM-254890	11.34	-10.17 to 32.85	No	ns	0.4191
+Vehicle vs. +100 ng/mL PTX	-31.34	-55.39 to -7.286	Yes	**	0.0075
+100 nM YM-254890 vs. +100 ng/mL PTX	-42.68	-66.73 to -18.63	Yes	***	0.0002
Row 8
+Vehicle vs. +100 nM YM-254890	17.04	-4.477 to 38.55	No	ns	0.1465
+Vehicle vs. +100 ng/mL PTX	-31.21	-55.26 to -7.154	Yes	**	0.0078
+100 nM YM-254890 vs. +100 ng/mL PTX	-48.24	-72.30 to -24.19	Yes	****	<0.0001
Row 9
+Vehicle vs. +100 nM YM-254890	19.49	-2.020 to 41.01	No	ns	0.0833
+Vehicle vs. +100 ng/mL PTX	-35.8	-59.85 to -11.74	Yes	**	0.002
+100 nM YM-254890 vs. +100 ng/mL PTX	-55.29	-79.34 to -31.24	Yes	****	<0.0001
Row 10
+Vehicle vs. +100 nM YM-254890	17.41	-4.103 to 38.92	No	ns	0.135
+Vehicle vs. +100 ng/mL PTX	-40.36	-64.41 to -16.31	Yes	***	0.0005
+100 nM YM-254890 vs. +100 ng/mL PTX	-57.77	-81.82 to -33.72	Yes	****	<0.0001
Row 11
+Vehicle vs. +100 nM YM-254890	0	-20.12 to 20.12	No	ns	>0.9999
+Vehicle vs. +100 ng/mL PTX	0	-20.12 to 20.12	No	ns	>0.9999
+100 nM YM-254890 vs. +100 ng/mL PTX	0	-21.51 to 21.51	No	ns	>0.9999
+Vehicle
Row 1 vs. Row 2	1.82	-28.14 to 31.78	No	ns	>0.9999
Row 1 vs. Row 3	4.67	-25.29 to 34.63	No	ns	>0.9999
Row 1 vs. Row 4	16.9	-13.05 to 46.86	No	ns	0.7216
Row 1 vs. Row 5	35.82	7.795 to 63.84	Yes	**	0.0031
Row 1 vs. Row 6	41.87	11.91 to 71.83	Yes	***	0.0008
Row 1 vs. Row 7	41.35	11.39 to 71.30	Yes	**	0.001
Row 1 vs. Row 8	30.78	0.8221 to 60.74	Yes	*	0.0391
Row 1 vs. Row 9	24.02	-5.938 to 53.98	No	ns	0.232
Row 1 vs. Row 10	20.53	-9.431 to 50.48	No	ns	0.4515
Row 1 vs. Row 11	8.423	-19.60 to 36.45	No	ns	0.9947
Row 2 vs. Row 3	2.85	-27.11 to 32.81	No	ns	>0.9999
Row 2 vs. Row 4	15.08	-14.87 to 45.04	No	ns	0.8367
Row 2 vs. Row 5	34	5.975 to 62.02	Yes	**	0.0063
Row 2 vs. Row 6	40.05	10.09 to 70.01	Yes	**	0.0016
Row 2 vs. Row 7	39.53	9.569 to 69.48	Yes	**	0.002
Row 2 vs. Row 8	28.96	-0.9979 to 58.92	No	ns	0.0667
Row 2 vs. Row 9	22.2	-7.758 to 52.16	No	ns	0.3364
Row 2 vs. Row 10	18.71	-11.25 to 48.66	No	ns	0.5884
Row 2 vs. Row 11	6.603	-21.42 to 34.63	No	ns	0.9993
Row 3 vs. Row 4	12.23	-17.72 to 42.19	No	ns	0.9515
Row 3 vs. Row 5	31.15	3.125 to 59.17	Yes	*	0.0177
Row 3 vs. Row 6	37.2	7.242 to 67.16	Yes	**	0.0047
Row 3 vs. Row 7	36.68	6.719 to 66.63	Yes	**	0.0056
Row 3 vs. Row 8	26.11	-3.848 to 56.07	No	ns	0.1424
Row 3 vs. Row 9	19.35	-10.61 to 49.31	No	ns	0.5394
Row 3 vs. Row 10	15.86	-14.10 to 45.81	No	ns	0.7911
Row 3 vs. Row 11	3.753	-24.27 to 31.78	No	ns	>0.9999
Row 4 vs. Row 5	18.92	-9.108 to 46.94	No	ns	0.4739
Row 4 vs. Row 6	24.97	-4.991 to 54.92	No	ns	0.1874
Row 4 vs. Row 7	24.44	-5.515 to 54.40	No	ns	0.2112
Row 4 vs. Row 8	13.88	-16.08 to 43.83	No	ns	0.8958
Row 4 vs. Row 9	7.117	-22.84 to 37.07	No	ns	0.9993
Row 4 vs. Row 10	3.623	-26.33 to 33.58	No	ns	>0.9999
Row 4 vs. Row 11	-8.48	-36.50 to 19.54	No	ns	0.9944
Row 5 vs. Row 6	6.052	-21.97 to 34.07	No	ns	0.9997
Row 5 vs. Row 7	5.528	-22.49 to 33.55	No	ns	0.9999
Row 5 vs. Row 8	-5.038	-33.06 to 22.98	No	ns	>0.9999
Row 5 vs. Row 9	-11.8	-39.82 to 16.22	No	ns	0.9411
Row 5 vs. Row 10	-15.29	-43.31 to 12.73	No	ns	0.7595
Row 5 vs. Row 11	-27.4	-53.34 to -1.451	Yes	*	0.0301
Row 6 vs. Row 7	-0.5233	-30.48 to 29.43	No	ns	>0.9999
Row 6 vs. Row 8	-11.09	-41.05 to 18.87	No	ns	0.975
Row 6 vs. Row 9	-17.85	-47.81 to 12.11	No	ns	0.653
Row 6 vs. Row 10	-21.34	-51.30 to 8.615	No	ns	0.3934
Row 6 vs. Row 11	-33.45	-61.47 to -5.424	Yes	**	0.0077
Row 7 vs. Row 8	-10.57	-40.52 to 19.39	No	ns	0.9822
Row 7 vs. Row 9	-17.33	-47.28 to 12.63	No	ns	0.6915
Row 7 vs. Row 10	-20.82	-50.78 to 9.138	No	ns	0.4302
Row 7 vs. Row 11	-32.92	-60.95 to -4.900	Yes	**	0.0094
Row 8 vs. Row 9	-6.76	-36.72 to 23.20	No	ns	0.9995
Row 8 vs. Row 10	-10.25	-40.21 to 19.70	No	ns	0.9857
Row 8 vs. Row 11	-22.36	-50.38 to 5.666	No	ns	0.2381
Row 9 vs. Row 10	-3.493	-33.45 to 26.46	No	ns	>0.9999
Row 9 vs. Row 11	-15.6	-43.62 to 12.43	No	ns	0.7375
Row 10 vs. Row 11	-12.1	-40.13 to 15.92	No	ns	0.931
+100 nM YM-254890
Row 1 vs. Row 2	5.19	-24.77 to 35.15	No	ns	>0.9999
Row 1 vs. Row 3	10.89	-19.06 to 40.85	No	ns	0.9779
Row 1 vs. Row 4	18.2	-11.76 to 48.16	No	ns	0.6268
Row 1 vs. Row 5	31.96	1.999 to 61.91	Yes	*	0.0272
Row 1 vs. Row 6	40.93	10.97 to 70.89	Yes	**	0.0012
Row 1 vs. Row 7	45.9	15.95 to 75.86	Yes	***	0.0002
Row 1 vs. Row 8	41.03	11.08 to 70.99	Yes	**	0.0011
Row 1 vs. Row 9	36.73	6.772 to 66.69	Yes	**	0.0055
Row 1 vs. Row 10	31.15	1.195 to 61.11	Yes	*	0.0349
Row 1 vs. Row 11	1.64	-28.32 to 31.60	No	ns	>0.9999
Row 2 vs. Row 3	5.703	-24.25 to 35.66	No	ns	0.9999
Row 2 vs. Row 4	13.01	-16.95 to 42.97	No	ns	0.9287
Row 2 vs. Row 5	26.77	-3.191 to 56.72	No	ns	0.1207
Row 2 vs. Row 6	35.74	5.782 to 65.70	Yes	**	0.0078
Row 2 vs. Row 7	40.71	10.76 to 70.67	Yes	**	0.0013
Row 2 vs. Row 8	35.84	5.885 to 65.80	Yes	**	0.0075
Row 2 vs. Row 9	31.54	1.582 to 61.50	Yes	*	0.031
Row 2 vs. Row 10	25.96	-3.995 to 55.92	No	ns	0.1477
Row 2 vs. Row 11	-3.55	-33.51 to 26.41	No	ns	>0.9999
Row 3 vs. Row 4	7.307	-22.65 to 37.26	No	ns	0.9991
Row 3 vs. Row 5	21.06	-8.895 to 51.02	No	ns	0.4129
Row 3 vs. Row 6	30.04	0.07878 to 59.99	Yes	*	0.0489
Row 3 vs. Row 7	35.01	5.052 to 64.97	Yes	**	0.01
Row 3 vs. Row 8	30.14	0.1821 to 60.10	Yes	*	0.0474
Row 3 vs. Row 9	25.84	-4.121 to 55.79	No	ns	0.1523
Row 3 vs. Row 10	20.26	-9.698 to 50.22	No	ns	0.471
Row 3 vs. Row 11	-9.253	-39.21 to 20.70	No	ns	0.9935
Row 4 vs. Row 5	13.76	-16.20 to 43.71	No	ns	0.9008
Row 4 vs. Row 6	22.73	-7.228 to 52.69	No	ns	0.3035
Row 4 vs. Row 7	27.7	-2.255 to 57.66	No	ns	0.0944
Row 4 vs. Row 8	22.83	-7.125 to 52.79	No	ns	0.2973
Row 4 vs. Row 9	18.53	-11.43 to 48.49	No	ns	0.6018
Row 4 vs. Row 10	12.95	-17.00 to 42.91	No	ns	0.9306
Row 4 vs. Row 11	-16.56	-46.52 to 13.40	No	ns	0.7453
Row 5 vs. Row 6	8.973	-20.98 to 38.93	No	ns	0.9949
Row 5 vs. Row 7	13.95	-16.01 to 43.90	No	ns	0.8928
Row 5 vs. Row 8	9.077	-20.88 to 39.03	No	ns	0.9944
Row 5 vs. Row 9	4.773	-25.18 to 34.73	No	ns	>0.9999
Row 5 vs. Row 10	-0.8033	-30.76 to 29.15	No	ns	>0.9999
Row 5 vs. Row 11	-30.32	-60.27 to -0.3588	Yes	*	0.045
Row 6 vs. Row 7	4.973	-24.98 to 34.93	No	ns	>0.9999
Row 6 vs. Row 8	0.1033	-29.85 to 30.06	No	ns	>0.9999
Row 6 vs. Row 9	-4.2	-34.16 to 25.76	No	ns	>0.9999
Row 6 vs. Row 10	-9.777	-39.73 to 20.18	No	ns	0.99
Row 6 vs. Row 11	-39.29	-69.25 to -9.332	Yes	**	0.0022
Row 7 vs. Row 8	-4.87	-34.83 to 25.09	No	ns	>0.9999
Row 7 vs. Row 9	-9.173	-39.13 to 20.78	No	ns	0.9939
Row 7 vs. Row 10	-14.75	-44.71 to 15.21	No	ns	0.8545
Row 7 vs. Row 11	-44.26	-74.22 to -14.31	Yes	***	0.0003
Row 8 vs. Row 9	-4.303	-34.26 to 25.65	No	ns	>0.9999
Row 8 vs. Row 10	-9.88	-39.84 to 20.08	No	ns	0.9892
Row 8 vs. Row 11	-39.39	-69.35 to -9.435	Yes	**	0.0021
Row 9 vs. Row 10	-5.577	-35.53 to 24.38	No	ns	>0.9999
Row 9 vs. Row 11	-35.09	-65.05 to -5.132	Yes	**	0.0097
Row 10 vs. Row 11	-29.51	-59.47 to 0.4446	No	ns	0.0569
+100 ng/mL PTX
Row 1 vs. Row 2	8.28	-28.41 to 44.97	No	ns	0.9995
Row 1 vs. Row 3	2.685	-34.01 to 39.38	No	ns	>0.9999
Row 1 vs. Row 4	7.485	-29.21 to 44.18	No	ns	0.9998
Row 1 vs. Row 5	5.152	-28.34 to 38.65	No	ns	>0.9999
Row 1 vs. Row 6	10.66	-26.03 to 47.35	No	ns	0.996
Row 1 vs. Row 7	4.53	-32.16 to 41.22	No	ns	>0.9999
Row 1 vs. Row 8	-5.905	-42.60 to 30.79	No	ns	>0.9999
Row 1 vs. Row 9	-17.26	-53.95 to 19.44	No	ns	0.8865
Row 1 vs. Row 10	-25.31	-62.00 to 11.38	No	ns	0.4414
Row 1 vs. Row 11	2.945	-30.55 to 36.44	No	ns	>0.9999
Row 2 vs. Row 3	-5.595	-42.29 to 31.10	No	ns	>0.9999
Row 2 vs. Row 4	-0.795	-37.49 to 35.90	No	ns	>0.9999
Row 2 vs. Row 5	-3.128	-36.62 to 30.37	No	ns	>0.9999
Row 2 vs. Row 6	2.38	-34.31 to 39.07	No	ns	>0.9999
Row 2 vs. Row 7	-3.75	-40.44 to 32.94	No	ns	>0.9999
Row 2 vs. Row 8	-14.19	-50.88 to 22.51	No	ns	0.9662
Row 2 vs. Row 9	-25.54	-62.23 to 11.16	No	ns	0.4282
Row 2 vs. Row 10	-33.59	-70.28 to 3.101	No	ns	0.1016
Row 2 vs. Row 11	-5.335	-38.83 to 28.16	No	ns	>0.9999
Row 3 vs. Row 4	4.8	-31.89 to 41.49	No	ns	>0.9999
Row 3 vs. Row 5	2.467	-31.03 to 35.96	No	ns	>0.9999
Row 3 vs. Row 6	7.975	-28.72 to 44.67	No	ns	0.9997
Row 3 vs. Row 7	1.845	-34.85 to 38.54	No	ns	>0.9999
Row 3 vs. Row 8	-8.59	-45.28 to 28.10	No	ns	0.9993
Row 3 vs. Row 9	-19.94	-56.63 to 16.75	No	ns	0.7639
Row 3 vs. Row 10	-28	-64.69 to 8.696	No	ns	0.2959
Row 3 vs. Row 11	0.26	-33.23 to 33.75	No	ns	>0.9999
Row 4 vs. Row 5	-2.333	-35.83 to 31.16	No	ns	>0.9999
Row 4 vs. Row 6	3.175	-33.52 to 39.87	No	ns	>0.9999
Row 4 vs. Row 7	-2.955	-39.65 to 33.74	No	ns	>0.9999
Row 4 vs. Row 8	-13.39	-50.08 to 23.30	No	ns	0.9773
Row 4 vs. Row 9	-24.74	-61.43 to 11.95	No	ns	0.4755
Row 4 vs. Row 10	-32.8	-69.49 to 3.896	No	ns	0.1203
Row 4 vs. Row 11	-4.54	-38.03 to 28.95	No	ns	>0.9999
Row 5 vs. Row 6	5.508	-27.99 to 39.00	No	ns	>0.9999
Row 5 vs. Row 7	-0.6217	-34.12 to 32.87	No	ns	>0.9999
Row 5 vs. Row 8	-11.06	-44.55 to 22.44	No	ns	0.9891
Row 5 vs. Row 9	-22.41	-55.90 to 11.09	No	ns	0.4873
Row 5 vs. Row 10	-30.46	-63.96 to 3.032	No	ns	0.1065
Row 5 vs. Row 11	-2.207	-32.16 to 27.75	No	ns	>0.9999
Row 6 vs. Row 7	-6.13	-42.82 to 30.56	No	ns	>0.9999
Row 6 vs. Row 8	-16.57	-53.26 to 20.13	No	ns	0.9101
Row 6 vs. Row 9	-27.92	-64.61 to 8.776	No	ns	0.2998
Row 6 vs. Row 10	-35.97	-72.66 to 0.7208	No	ns	0.0593
Row 6 vs. Row 11	-7.715	-41.21 to 25.78	No	ns	0.9994
Row 7 vs. Row 8	-10.44	-47.13 to 26.26	No	ns	0.9966
Row 7 vs. Row 9	-21.79	-58.48 to 14.91	No	ns	0.6577
Row 7 vs. Row 10	-29.84	-66.53 to 6.851	No	ns	0.215
Row 7 vs. Row 11	-1.585	-35.08 to 31.91	No	ns	>0.9999
Row 8 vs. Row 9	-11.35	-48.04 to 25.34	No	ns	0.9934
Row 8 vs. Row 10	-19.41	-56.10 to 17.29	No	ns	0.7919
Row 8 vs. Row 11	8.85	-24.64 to 42.34	No	ns	0.9981
Row 9 vs. Row 10	-8.055	-44.75 to 28.64	No	ns	0.9996
Row 9 vs. Row 11	20.2	-13.29 to 53.69	No	ns	0.6368
Row 10 vs. Row 11	28.26	-5.239 to 61.75	No	ns	0.1745

## Sheet: Fig2C
Figure 2C
	log [MDL29,951] (M)
Row 1	-4.52
Row 2	-5
Row 3	-5.48
Row 4	-5.95
Row 5	-6.43
Row 6	-6.91
Row 7	-7.39
Row 8	-7.86
Row 9	-8.34
Row 10	-8.82
Row 11	Vehicle
Tukey's multiple comparisons test	Mean Diff.	95.00% CI of diff.	Below threshold?	Summary	Adjusted P Value
Row 1
+Vehicle vs. +100 ng/mL PTX	6.532	-1.354 to 14.42	No	ns	0.1236
+Vehicle vs. +100 nM YM-254890	92.17	84.28 to 100.1	Yes	****	<0.0001
+100 ng/mL PTX vs. +100 nM YM-254890	85.64	77.75 to 93.52	Yes	****	<0.0001
Row 2
+Vehicle vs. +100 ng/mL PTX	7.533	-0.3535 to 15.42	No	ns	0.0642
+Vehicle vs. +100 nM YM-254890	87.59	79.71 to 95.48	Yes	****	<0.0001
+100 ng/mL PTX vs. +100 nM YM-254890	80.06	72.17 to 87.94	Yes	****	<0.0001
Row 3
+Vehicle vs. +100 ng/mL PTX	7.538	-0.3478 to 15.42	No	ns	0.0639
+Vehicle vs. +100 nM YM-254890	80.56	72.68 to 88.45	Yes	****	<0.0001
+100 ng/mL PTX vs. +100 nM YM-254890	73.02	65.14 to 80.91	Yes	****	<0.0001
Row 4
+Vehicle vs. +100 ng/mL PTX	21.84	13.95 to 29.73	Yes	****	<0.0001
+Vehicle vs. +100 nM YM-254890	63.42	55.54 to 71.31	Yes	****	<0.0001
+100 ng/mL PTX vs. +100 nM YM-254890	41.58	33.70 to 49.47	Yes	****	<0.0001
Row 5
+Vehicle vs. +100 ng/mL PTX	30.61	22.73 to 38.50	Yes	****	<0.0001
+Vehicle vs. +100 nM YM-254890	53.81	45.93 to 61.70	Yes	****	<0.0001
+100 ng/mL PTX vs. +100 nM YM-254890	23.2	15.32 to 31.09	Yes	****	<0.0001
Row 6
+Vehicle vs. +100 ng/mL PTX	17.58	9.693 to 25.47	Yes	****	<0.0001
+Vehicle vs. +100 nM YM-254890	27.93	20.05 to 35.82	Yes	****	<0.0001
+100 ng/mL PTX vs. +100 nM YM-254890	10.35	2.466 to 18.24	Yes	**	0.0069
Row 7
+Vehicle vs. +100 ng/mL PTX	10.51	2.626 to 18.40	Yes	**	0.006
+Vehicle vs. +100 nM YM-254890	12.81	4.926 to 20.70	Yes	***	0.0007
+100 ng/mL PTX vs. +100 nM YM-254890	2.3	-5.586 to 10.19	No	ns	0.7647
Row 8
+Vehicle vs. +100 ng/mL PTX	5.165	-2.721 to 13.05	No	ns	0.2656
+Vehicle vs. +100 nM YM-254890	3.828	-4.058 to 11.71	No	ns	0.4788
+100 ng/mL PTX vs. +100 nM YM-254890	-1.337	-9.223 to 6.549	No	ns	0.9131
Row 9
+Vehicle vs. +100 ng/mL PTX	0.764	-7.122 to 8.650	No	ns	0.9707
+Vehicle vs. +100 nM YM-254890	0.9399	-6.946 to 8.826	No	ns	0.956
+100 ng/mL PTX vs. +100 nM YM-254890	0.1759	-7.710 to 8.062	No	ns	0.9984
Row 10
+Vehicle vs. +100 ng/mL PTX	0.1382	-7.748 to 8.024	No	ns	0.999
+Vehicle vs. +100 nM YM-254890	1.51	-6.376 to 9.396	No	ns	0.8905
+100 ng/mL PTX vs. +100 nM YM-254890	1.372	-6.514 to 9.258	No	ns	0.9087
Row 11
+Vehicle vs. +100 ng/mL PTX	0	-7.886 to 7.886	No	ns	>0.9999
+Vehicle vs. +100 nM YM-254890	0	-7.886 to 7.886	No	ns	>0.9999
+100 ng/mL PTX vs. +100 nM YM-254890	0	-7.886 to 7.886	No	ns	>0.9999
+Vehicle
Row 1 vs. Row 2	7.206	-3.760 to 18.17	No	ns	0.5192
Row 1 vs. Row 3	18.16	7.198 to 29.13	Yes	****	<0.0001
Row 1 vs. Row 4	34.57	23.61 to 45.54	Yes	****	<0.0001
Row 1 vs. Row 5	47.22	36.25 to 58.18	Yes	****	<0.0001
Row 1 vs. Row 6	73.59	62.62 to 84.56	Yes	****	<0.0001
Row 1 vs. Row 7	88.31	77.34 to 99.28	Yes	****	<0.0001
Row 1 vs. Row 8	96.3	85.33 to 107.3	Yes	****	<0.0001
Row 1 vs. Row 9	98.86	87.90 to 109.8	Yes	****	<0.0001
Row 1 vs. Row 10	99.25	88.28 to 110.2	Yes	****	<0.0001
Row 1 vs. Row 11	99.43	88.46 to 110.4	Yes	****	<0.0001
Row 2 vs. Row 3	10.96	-0.007775 to 21.92	No	ns	0.0503
Row 2 vs. Row 4	27.37	16.40 to 38.33	Yes	****	<0.0001
Row 2 vs. Row 5	40.01	29.04 to 50.98	Yes	****	<0.0001
Row 2 vs. Row 6	66.38	55.42 to 77.35	Yes	****	<0.0001
Row 2 vs. Row 7	81.1	70.14 to 92.07	Yes	****	<0.0001
Row 2 vs. Row 8	89.09	78.13 to 100.1	Yes	****	<0.0001
Row 2 vs. Row 9	91.66	80.69 to 102.6	Yes	****	<0.0001
Row 2 vs. Row 10	92.04	81.08 to 103.0	Yes	****	<0.0001
Row 2 vs. Row 11	92.22	81.25 to 103.2	Yes	****	<0.0001
Row 3 vs. Row 4	16.41	5.443 to 27.37	Yes	***	0.0002
Row 3 vs. Row 5	29.05	18.09 to 40.02	Yes	****	<0.0001
Row 3 vs. Row 6	55.43	44.46 to 66.39	Yes	****	<0.0001
Row 3 vs. Row 7	70.15	59.18 to 81.11	Yes	****	<0.0001
Row 3 vs. Row 8	78.14	67.17 to 89.10	Yes	****	<0.0001
Row 3 vs. Row 9	80.7	69.73 to 91.66	Yes	****	<0.0001
Row 3 vs. Row 10	81.09	70.12 to 92.05	Yes	****	<0.0001
Row 3 vs. Row 11	81.26	70.30 to 92.23	Yes	****	<0.0001
Row 4 vs. Row 5	12.64	1.677 to 23.61	Yes	*	0.0115
Row 4 vs. Row 6	39.02	28.05 to 49.98	Yes	****	<0.0001
Row 4 vs. Row 7	53.74	42.77 to 64.70	Yes	****	<0.0001
Row 4 vs. Row 8	61.73	50.76 to 72.69	Yes	****	<0.0001
Row 4 vs. Row 9	64.29	53.32 to 75.26	Yes	****	<0.0001
Row 4 vs. Row 10	64.68	53.71 to 75.64	Yes	****	<0.0001
Row 4 vs. Row 11	64.85	53.89 to 75.82	Yes	****	<0.0001
Row 5 vs. Row 6	26.37	15.41 to 37.34	Yes	****	<0.0001
Row 5 vs. Row 7	41.1	30.13 to 52.06	Yes	****	<0.0001
Row 5 vs. Row 8	49.08	38.12 to 60.05	Yes	****	<0.0001
Row 5 vs. Row 9	51.65	40.68 to 62.61	Yes	****	<0.0001
Row 5 vs. Row 10	52.03	41.07 to 63.00	Yes	****	<0.0001
Row 5 vs. Row 11	52.21	41.24 to 63.18	Yes	****	<0.0001
Row 6 vs. Row 7	14.72	3.755 to 25.69	Yes	**	0.0015
Row 6 vs. Row 8	22.71	11.74 to 33.68	Yes	****	<0.0001
Row 6 vs. Row 9	25.27	14.31 to 36.24	Yes	****	<0.0001
Row 6 vs. Row 10	25.66	14.69 to 36.63	Yes	****	<0.0001
Row 6 vs. Row 11	25.84	14.87 to 36.80	Yes	****	<0.0001
Row 7 vs. Row 8	7.989	-2.977 to 18.95	No	ns	0.3649
Row 7 vs. Row 9	10.55	-0.4141 to 21.52	No	ns	0.0695
Row 7 vs. Row 10	10.94	-0.02644 to 21.91	No	ns	0.0511
Row 7 vs. Row 11	11.12	0.1492 to 22.08	Yes	*	0.0442
Row 8 vs. Row 9	2.563	-8.403 to 13.53	No	ns	0.9994
Row 8 vs. Row 10	2.95	-8.015 to 13.92	No	ns	0.998
Row 8 vs. Row 11	3.126	-7.840 to 14.09	No	ns	0.9967
Row 9 vs. Row 10	0.3877	-10.58 to 11.35	No	ns	>0.9999
Row 9 vs. Row 11	0.5633	-10.40 to 11.53	No	ns	>0.9999
Row 10 vs. Row 11	0.1757	-10.79 to 11.14	No	ns	>0.9999
+100 ng/mL PTX
Row 1 vs. Row 2	8.206	-2.760 to 19.17	No	ns	0.3263
Row 1 vs. Row 3	19.17	8.204 to 30.14	Yes	****	<0.0001
Row 1 vs. Row 4	49.88	38.91 to 60.85	Yes	****	<0.0001
Row 1 vs. Row 5	71.29	60.33 to 82.26	Yes	****	<0.0001
Row 1 vs. Row 6	84.64	73.67 to 95.60	Yes	****	<0.0001
Row 1 vs. Row 7	92.29	81.32 to 103.3	Yes	****	<0.0001
Row 1 vs. Row 8	94.93	83.97 to 105.9	Yes	****	<0.0001
Row 1 vs. Row 9	93.09	82.13 to 104.1	Yes	****	<0.0001
Row 1 vs. Row 10	92.86	81.89 to 103.8	Yes	****	<0.0001
Row 1 vs. Row 11	92.89	81.93 to 103.9	Yes	****	<0.0001
Row 2 vs. Row 3	10.96	-0.002019 to 21.93	No	ns	0.0501
Row 2 vs. Row 4	41.67	30.71 to 52.64	Yes	****	<0.0001
Row 2 vs. Row 5	63.09	52.12 to 74.05	Yes	****	<0.0001
Row 2 vs. Row 6	76.43	65.46 to 87.40	Yes	****	<0.0001
Row 2 vs. Row 7	84.08	73.12 to 95.05	Yes	****	<0.0001
Row 2 vs. Row 8	86.73	75.76 to 97.69	Yes	****	<0.0001
Row 2 vs. Row 9	84.89	73.92 to 95.85	Yes	****	<0.0001
Row 2 vs. Row 10	84.65	73.68 to 95.62	Yes	****	<0.0001
Row 2 vs. Row 11	84.69	73.72 to 95.65	Yes	****	<0.0001
Row 3 vs. Row 4	30.71	19.74 to 41.68	Yes	****	<0.0001
Row 3 vs. Row 5	52.12	41.16 to 63.09	Yes	****	<0.0001
Row 3 vs. Row 6	65.47	54.50 to 76.43	Yes	****	<0.0001
Row 3 vs. Row 7	73.12	62.15 to 84.09	Yes	****	<0.0001
Row 3 vs. Row 8	75.76	64.80 to 86.73	Yes	****	<0.0001
Row 3 vs. Row 9	73.92	62.96 to 84.89	Yes	****	<0.0001
Row 3 vs. Row 10	73.69	62.72 to 84.65	Yes	****	<0.0001
Row 3 vs. Row 11	73.72	62.76 to 84.69	Yes	****	<0.0001
Row 4 vs. Row 5	21.41	10.45 to 32.38	Yes	****	<0.0001
Row 4 vs. Row 6	34.76	23.79 to 45.72	Yes	****	<0.0001
Row 4 vs. Row 7	42.41	31.44 to 53.38	Yes	****	<0.0001
Row 4 vs. Row 8	45.05	34.09 to 56.02	Yes	****	<0.0001
Row 4 vs. Row 9	43.21	32.25 to 54.18	Yes	****	<0.0001
Row 4 vs. Row 10	42.98	32.01 to 53.94	Yes	****	<0.0001
Row 4 vs. Row 11	43.01	32.05 to 53.98	Yes	****	<0.0001
Row 5 vs. Row 6	13.34	2.376 to 24.31	Yes	**	0.0059
Row 5 vs. Row 7	21	10.03 to 31.96	Yes	****	<0.0001
Row 5 vs. Row 8	23.64	12.67 to 34.60	Yes	****	<0.0001
Row 5 vs. Row 9	21.8	10.83 to 32.76	Yes	****	<0.0001
Row 5 vs. Row 10	21.56	10.60 to 32.53	Yes	****	<0.0001
Row 5 vs. Row 11	21.6	10.63 to 32.56	Yes	****	<0.0001
Row 6 vs. Row 7	7.654	-3.312 to 18.62	No	ns	0.4286
Row 6 vs. Row 8	10.29	-0.6709 to 21.26	No	ns	0.0846
Row 6 vs. Row 9	8.457	-2.509 to 19.42	No	ns	0.2848
Row 6 vs. Row 10	8.219	-2.747 to 19.18	No	ns	0.3242
Row 6 vs. Row 11	8.256	-2.710 to 19.22	No	ns	0.3178
Row 7 vs. Row 8	2.641	-8.325 to 13.61	No	ns	0.9992
Row 7 vs. Row 9	0.8032	-10.16 to 11.77	No	ns	>0.9999
Row 7 vs. Row 10	0.5651	-10.40 to 11.53	No	ns	>0.9999
Row 7 vs. Row 11	0.6025	-10.36 to 11.57	No	ns	>0.9999
Row 8 vs. Row 9	-1.838	-12.80 to 9.128	No	ns	>0.9999
Row 8 vs. Row 10	-2.076	-13.04 to 8.890	No	ns	>0.9999
Row 8 vs. Row 11	-2.039	-13.00 to 8.927	No	ns	>0.9999
Row 9 vs. Row 10	-0.2381	-11.20 to 10.73	No	ns	>0.9999
Row 9 vs. Row 11	-0.2007	-11.17 to 10.77	No	ns	>0.9999
Row 10 vs. Row 11	0.03746	-10.93 to 11.00	No	ns	>0.9999
+100 nM YM-254890
Row 1 vs. Row 2	2.628	-8.337 to 13.59	No	ns	0.9992
Row 1 vs. Row 3	6.558	-4.408 to 17.52	No	ns	0.6537
Row 1 vs. Row 4	5.829	-5.137 to 16.79	No	ns	0.7917
Row 1 vs. Row 5	8.86	-2.106 to 19.83	No	ns	0.2252
Row 1 vs. Row 6	9.352	-1.613 to 20.32	No	ns	0.1649
Row 1 vs. Row 7	8.954	-2.012 to 19.92	No	ns	0.2126
Row 1 vs. Row 8	7.958	-3.007 to 18.92	No	ns	0.3705
Row 1 vs. Row 9	7.633	-3.333 to 18.60	No	ns	0.4326
Row 1 vs. Row 10	8.591	-2.375 to 19.56	No	ns	0.2639
Row 1 vs. Row 11	7.257	-3.709 to 18.22	No	ns	0.5088
Row 2 vs. Row 3	3.929	-7.037 to 14.90	No	ns	0.981
Row 2 vs. Row 4	3.2	-7.766 to 14.17	No	ns	0.996
Row 2 vs. Row 5	6.232	-4.734 to 17.20	No	ns	0.7183
Row 2 vs. Row 6	6.724	-4.242 to 17.69	No	ns	0.6196
Row 2 vs. Row 7	6.326	-4.640 to 17.29	No	ns	0.7001
Row 2 vs. Row 8	5.33	-5.636 to 16.30	No	ns	0.8678
Row 2 vs. Row 9	5.005	-5.961 to 15.97	No	ns	0.9072
Row 2 vs. Row 10	5.963	-5.003 to 16.93	No	ns	0.7683
Row 2 vs. Row 11	4.628	-6.338 to 15.59	No	ns	0.9423
Row 3 vs. Row 4	-0.7292	-11.69 to 10.24	No	ns	>0.9999
Row 3 vs. Row 5	2.302	-8.663 to 13.27	No	ns	0.9998
Row 3 vs. Row 6	2.795	-8.171 to 13.76	No	ns	0.9987
Row 3 vs. Row 7	2.396	-8.569 to 13.36	No	ns	0.9997
Row 3 vs. Row 8	1.401	-9.565 to 12.37	No	ns	>0.9999
Row 3 vs. Row 9	1.075	-9.890 to 12.04	No	ns	>0.9999
Row 3 vs. Row 10	2.033	-8.932 to 13.00	No	ns	>0.9999
Row 3 vs. Row 11	0.6989	-10.27 to 11.66	No	ns	>0.9999
Row 4 vs. Row 5	3.032	-7.934 to 14.00	No	ns	0.9975
Row 4 vs. Row 6	3.524	-7.442 to 14.49	No	ns	0.9915
Row 4 vs. Row 7	3.126	-7.840 to 14.09	No	ns	0.9967
Row 4 vs. Row 8	2.13	-8.836 to 13.10	No	ns	0.9999
Row 4 vs. Row 9	1.805	-9.161 to 12.77	No	ns	>0.9999
Row 4 vs. Row 10	2.763	-8.203 to 13.73	No	ns	0.9988
Row 4 vs. Row 11	1.428	-9.538 to 12.39	No	ns	>0.9999
Row 5 vs. Row 6	0.4922	-10.47 to 11.46	No	ns	>0.9999
Row 5 vs. Row 7	0.09392	-10.87 to 11.06	No	ns	>0.9999
Row 5 vs. Row 8	-0.9017	-11.87 to 10.06	No	ns	>0.9999
Row 5 vs. Row 9	-1.227	-12.19 to 9.739	No	ns	>0.9999
Row 5 vs. Row 10	-0.269	-11.23 to 10.70	No	ns	>0.9999
Row 5 vs. Row 11	-1.604	-12.57 to 9.362	No	ns	>0.9999
Row 6 vs. Row 7	-0.3983	-11.36 to 10.57	No	ns	>0.9999
Row 6 vs. Row 8	-1.394	-12.36 to 9.572	No	ns	>0.9999
Row 6 vs. Row 9	-1.719	-12.68 to 9.247	No	ns	>0.9999
Row 6 vs. Row 10	-0.7612	-11.73 to 10.20	No	ns	>0.9999
Row 6 vs. Row 11	-2.096	-13.06 to 8.870	No	ns	0.9999
Row 7 vs. Row 8	-0.9956	-11.96 to 9.970	No	ns	>0.9999
Row 7 vs. Row 9	-1.321	-12.29 to 9.645	No	ns	>0.9999
Row 7 vs. Row 10	-0.3629	-11.33 to 10.60	No	ns	>0.9999
Row 7 vs. Row 11	-1.697	-12.66 to 9.268	No	ns	>0.9999
Row 8 vs. Row 9	-0.3253	-11.29 to 10.64	No	ns	>0.9999
Row 8 vs. Row 10	0.6327	-10.33 to 11.60	No	ns	>0.9999
Row 8 vs. Row 11	-0.7018	-11.67 to 10.26	No	ns	>0.9999
Row 9 vs. Row 10	0.958	-10.01 to 11.92	No	ns	>0.9999
Row 9 vs. Row 11	-0.3766	-11.34 to 10.59	No	ns	>0.9999
Row 10 vs. Row 11	-1.335	-12.30 to 9.631	No	ns	>0.9999

## Sheet: Fig4B
Figure 4B
	log [MDL29,951] (M)	Adenylyl Cyclase Stimulation
Row 1	-9.42	Forskolin
Row 2	-8.82	Forskolin
Row 3	-8.21	Forskolin
Row 4	-7.61	Forskolin
Row 5	-7.01	Forskolin
Row 6	-6.41	Forskolin
Row 7	-5.81	Forskolin
Row 8	-5.2	Forskolin
Row 9	-4.6	Forskolin
Row 10	-4	Forskolin
Row 11	Vehicle	Forskolin
Tukey's multiple comparisons test	Mean Diff.	95.00% CI of diff.	Below threshold?	Summary	Adjusted P Value
Row 1
hGPR17L-WT (1250) vs. hGPR17L-V96M (200)	-5.843	-19.51 to 7.823	No	ns	0.5638
hGPR17L-WT (1250) vs. mGPR17 (100)	-1.733	-15.40 to 11.93	No	ns	0.9503
hGPR17L-V96M (200) vs. mGPR17 (100)	4.11	-9.557 to 17.78	No	ns	0.7519
Row 2
hGPR17L-WT (1250) vs. hGPR17L-V96M (200)	-8.187	-21.85 to 5.480	No	ns	0.3284
hGPR17L-WT (1250) vs. mGPR17 (100)	-1.207	-14.87 to 12.46	No	ns	0.9756
hGPR17L-V96M (200) vs. mGPR17 (100)	6.98	-6.687 to 20.65	No	ns	0.4431
Row 3
hGPR17L-WT (1250) vs. hGPR17L-V96M (200)	-7.983	-21.65 to 5.683	No	ns	0.3465
hGPR17L-WT (1250) vs. mGPR17 (100)	-7.603	-21.27 to 6.063	No	ns	0.3817
hGPR17L-V96M (200) vs. mGPR17 (100)	0.38	-13.29 to 14.05	No	ns	0.9976
Row 4
hGPR17L-WT (1250) vs. hGPR17L-V96M (200)	-16.9	-30.57 to -3.237	Yes	*	0.0116
hGPR17L-WT (1250) vs. mGPR17 (100)	-4.987	-18.65 to 8.680	No	ns	0.658
hGPR17L-V96M (200) vs. mGPR17 (100)	11.92	-1.750 to 25.58	No	ns	0.0996
Row 5
hGPR17L-WT (1250) vs. hGPR17L-V96M (200)	-28.41	-42.08 to -14.74	Yes	****	<0.0001
hGPR17L-WT (1250) vs. mGPR17 (100)	-13.71	-27.38 to -0.04658	Yes	*	0.049
hGPR17L-V96M (200) vs. mGPR17 (100)	14.7	1.030 to 28.36	Yes	*	0.0322
Row 6
hGPR17L-WT (1250) vs. hGPR17L-V96M (200)	-32.86	-46.53 to -19.20	Yes	****	<0.0001
hGPR17L-WT (1250) vs. mGPR17 (100)	-12.8	-26.46 to 0.8701	No	ns	0.0711
hGPR17L-V96M (200) vs. mGPR17 (100)	20.07	6.400 to 33.73	Yes	**	0.0022
Row 7
hGPR17L-WT (1250) vs. hGPR17L-V96M (200)	-26.75	-40.41 to -13.08	Yes	****	<0.0001
hGPR17L-WT (1250) vs. mGPR17 (100)	-9.063	-22.73 to 4.603	No	ns	0.2571
hGPR17L-V96M (200) vs. mGPR17 (100)	17.68	4.017 to 31.35	Yes	**	0.0079
Row 8
hGPR17L-WT (1250) vs. hGPR17L-V96M (200)	-20.83	-34.50 to -7.163	Yes	**	0.0015
hGPR17L-WT (1250) vs. mGPR17 (100)	-4.057	-17.72 to 9.610	No	ns	0.7575
hGPR17L-V96M (200) vs. mGPR17 (100)	16.77	3.107 to 30.44	Yes	*	0.0123
Row 9
hGPR17L-WT (1250) vs. hGPR17L-V96M (200)	-11.55	-25.22 to 2.117	No	ns	0.1139
hGPR17L-WT (1250) vs. mGPR17 (100)	5.043	-8.623 to 18.71	No	ns	0.6517
hGPR17L-V96M (200) vs. mGPR17 (100)	16.59	2.927 to 30.26	Yes	*	0.0134
Row 10
hGPR17L-WT (1250) vs. hGPR17L-V96M (200)	-3.14	-16.81 to 10.53	No	ns	0.8464
hGPR17L-WT (1250) vs. mGPR17 (100)	9.85	-3.817 to 23.52	No	ns	0.2024
hGPR17L-V96M (200) vs. mGPR17 (100)	12.99	-0.6768 to 26.66	No	ns	0.0659
Row 11
hGPR17L-WT (1250) vs. hGPR17L-V96M (200)	0	-13.67 to 13.67	No	ns	>0.9999
hGPR17L-WT (1250) vs. mGPR17 (100)	0	-13.67 to 13.67	No	ns	>0.9999
hGPR17L-V96M (200) vs. mGPR17 (100)	0	-13.67 to 13.67	No	ns	>0.9999
hGPR17L-WT (1250)
Row 1 vs. Row 2	-2.133	-21.14 to 16.87	No	ns	>0.9999
Row 1 vs. Row 3	3.923	-15.08 to 22.93	No	ns	0.9998
Row 1 vs. Row 4	14.45	-4.557 to 33.45	No	ns	0.3044
Row 1 vs. Row 5	28.12	9.119 to 47.13	Yes	***	0.0003
Row 1 vs. Row 6	34.35	15.35 to 53.35	Yes	****	<0.0001
Row 1 vs. Row 7	32	12.99 to 51.00	Yes	****	<0.0001
Row 1 vs. Row 8	20.73	1.729 to 39.74	Yes	*	0.0214
Row 1 vs. Row 9	9.95	-9.054 to 28.95	No	ns	0.8062
Row 1 vs. Row 10	2	-17.00 to 21.00	No	ns	>0.9999
Row 1 vs. Row 11	-7.193	-26.20 to 11.81	No	ns	0.972
Row 2 vs. Row 3	6.057	-12.95 to 25.06	No	ns	0.9921
Row 2 vs. Row 4	16.58	-2.424 to 35.58	No	ns	0.1427
Row 2 vs. Row 5	30.26	11.25 to 49.26	Yes	****	<0.0001
Row 2 vs. Row 6	36.48	17.48 to 55.49	Yes	****	<0.0001
Row 2 vs. Row 7	34.13	15.13 to 53.13	Yes	****	<0.0001
Row 2 vs. Row 8	22.87	3.863 to 41.87	Yes	**	0.0068
Row 2 vs. Row 9	12.08	-6.921 to 31.09	No	ns	0.5679
Row 2 vs. Row 10	4.133	-14.87 to 23.14	No	ns	0.9997
Row 2 vs. Row 11	-5.06	-24.06 to 13.94	No	ns	0.9981
Row 3 vs. Row 4	10.52	-8.481 to 29.53	No	ns	0.7484
Row 3 vs. Row 5	24.2	5.196 to 43.20	Yes	**	0.0032
Row 3 vs. Row 6	30.43	11.42 to 49.43	Yes	****	<0.0001
Row 3 vs. Row 7	28.07	9.069 to 47.08	Yes	***	0.0003
Row 3 vs. Row 8	16.81	-2.194 to 35.81	No	ns	0.1303
Row 3 vs. Row 9	6.027	-12.98 to 25.03	No	ns	0.9924
Row 3 vs. Row 10	-1.923	-20.93 to 17.08	No	ns	>0.9999
Row 3 vs. Row 11	-11.12	-30.12 to 7.887	No	ns	0.6825
Row 4 vs. Row 5	13.68	-5.327 to 32.68	No	ns	0.3829
Row 4 vs. Row 6	19.9	0.8993 to 38.91	Yes	*	0.0324
Row 4 vs. Row 7	17.55	-1.454 to 36.55	No	ns	0.0959
Row 4 vs. Row 8	6.287	-12.72 to 25.29	No	ns	0.9894
Row 4 vs. Row 9	-4.497	-23.50 to 14.51	No	ns	0.9993
Row 4 vs. Row 10	-12.45	-31.45 to 6.557	No	ns	0.5242
Row 4 vs. Row 11	-21.64	-40.64 to -2.636	Yes	*	0.0133
Row 5 vs. Row 6	6.227	-12.78 to 25.23	No	ns	0.9902
Row 5 vs. Row 7	3.873	-15.13 to 22.88	No	ns	0.9998
Row 5 vs. Row 8	-7.39	-26.39 to 11.61	No	ns	0.9663
Row 5 vs. Row 9	-18.17	-37.18 to 0.8307	No	ns	0.0731
Row 5 vs. Row 10	-26.12	-45.13 to -7.119	Yes	***	0.001
Row 5 vs. Row 11	-35.32	-54.32 to -16.31	Yes	****	<0.0001
Row 6 vs. Row 7	-2.353	-21.36 to 16.65	No	ns	>0.9999
Row 6 vs. Row 8	-13.62	-32.62 to 5.387	No	ns	0.3894
Row 6 vs. Row 9	-24.4	-43.40 to -5.396	Yes	**	0.0028
Row 6 vs. Row 10	-32.35	-51.35 to -13.35	Yes	****	<0.0001
Row 6 vs. Row 11	-41.54	-60.55 to -22.54	Yes	****	<0.0001
Row 7 vs. Row 8	-11.26	-30.27 to 7.741	No	ns	0.6655
Row 7 vs. Row 9	-22.05	-41.05 to -3.043	Yes	*	0.0107
Row 7 vs. Row 10	-30	-49.00 to -10.99	Yes	****	<0.0001
Row 7 vs. Row 11	-39.19	-58.19 to -20.19	Yes	****	<0.0001
Row 8 vs. Row 9	-10.78	-29.79 to 8.221	No	ns	0.7201
Row 8 vs. Row 10	-18.73	-37.74 to 0.2707	No	ns	0.0567
Row 8 vs. Row 11	-27.93	-46.93 to -8.923	Yes	***	0.0003
Row 9 vs. Row 10	-7.95	-26.95 to 11.05	No	ns	0.9454
Row 9 vs. Row 11	-17.14	-36.15 to 1.861	No	ns	0.1137
Row 10 vs. Row 11	-9.193	-28.20 to 9.811	No	ns	0.8711
hGPR17L-V96M (200)
Row 1 vs. Row 2	-4.477	-23.48 to 14.53	No	ns	0.9993
Row 1 vs. Row 3	1.783	-17.22 to 20.79	No	ns	>0.9999
Row 1 vs. Row 4	3.387	-15.62 to 22.39	No	ns	>0.9999
Row 1 vs. Row 5	5.557	-13.45 to 24.56	No	ns	0.996
Row 1 vs. Row 6	7.33	-11.67 to 26.33	No	ns	0.9681
Row 1 vs. Row 7	11.09	-7.911 to 30.10	No	ns	0.6852
Row 1 vs. Row 8	5.747	-13.26 to 24.75	No	ns	0.9947
Row 1 vs. Row 9	4.243	-14.76 to 23.25	No	ns	0.9996
Row 1 vs. Row 10	4.703	-14.30 to 23.71	No	ns	0.999
Row 1 vs. Row 11	-1.35	-20.35 to 17.65	No	ns	>0.9999
Row 2 vs. Row 3	6.26	-12.74 to 25.26	No	ns	0.9898
Row 2 vs. Row 4	7.863	-11.14 to 26.87	No	ns	0.9491
Row 2 vs. Row 5	10.03	-8.971 to 29.04	No	ns	0.7982
Row 2 vs. Row 6	11.81	-7.197 to 30.81	No	ns	0.6011
Row 2 vs. Row 7	15.57	-3.434 to 34.57	No	ns	0.2087
Row 2 vs. Row 8	10.22	-8.781 to 29.23	No	ns	0.7795
Row 2 vs. Row 9	8.72	-10.28 to 27.72	No	ns	0.9042
Row 2 vs. Row 10	9.18	-9.824 to 28.18	No	ns	0.8722
Row 2 vs. Row 11	3.127	-15.88 to 22.13	No	ns	>0.9999
Row 3 vs. Row 4	1.603	-17.40 to 20.61	No	ns	>0.9999
Row 3 vs. Row 5	3.773	-15.23 to 22.78	No	ns	0.9999
Row 3 vs. Row 6	5.547	-13.46 to 24.55	No	ns	0.996
Row 3 vs. Row 7	9.31	-9.694 to 28.31	No	ns	0.8621
Row 3 vs. Row 8	3.963	-15.04 to 22.97	No	ns	0.9998
Row 3 vs. Row 9	2.46	-16.54 to 21.46	No	ns	>0.9999
Row 3 vs. Row 10	2.92	-16.08 to 21.92	No	ns	>0.9999
Row 3 vs. Row 11	-3.133	-22.14 to 15.87	No	ns	>0.9999
Row 4 vs. Row 5	2.17	-16.83 to 21.17	No	ns	>0.9999
Row 4 vs. Row 6	3.943	-15.06 to 22.95	No	ns	0.9998
Row 4 vs. Row 7	7.707	-11.30 to 26.71	No	ns	0.9554
Row 4 vs. Row 8	2.36	-16.64 to 21.36	No	ns	>0.9999
Row 4 vs. Row 9	0.8567	-18.15 to 19.86	No	ns	>0.9999
Row 4 vs. Row 10	1.317	-17.69 to 20.32	No	ns	>0.9999
Row 4 vs. Row 11	-4.737	-23.74 to 14.27	No	ns	0.9989
Row 5 vs. Row 6	1.773	-17.23 to 20.78	No	ns	>0.9999
Row 5 vs. Row 7	5.537	-13.47 to 24.54	No	ns	0.9961
Row 5 vs. Row 8	0.19	-18.81 to 19.19	No	ns	>0.9999
Row 5 vs. Row 9	-1.313	-20.32 to 17.69	No	ns	>0.9999
Row 5 vs. Row 10	-0.8533	-19.86 to 18.15	No	ns	>0.9999
Row 5 vs. Row 11	-6.907	-25.91 to 12.10	No	ns	0.9789
Row 6 vs. Row 7	3.763	-15.24 to 22.77	No	ns	0.9999
Row 6 vs. Row 8	-1.583	-20.59 to 17.42	No	ns	>0.9999
Row 6 vs. Row 9	-3.087	-22.09 to 15.92	No	ns	>0.9999
Row 6 vs. Row 10	-2.627	-21.63 to 16.38	No	ns	>0.9999
Row 6 vs. Row 11	-8.68	-27.68 to 10.32	No	ns	0.9068
Row 7 vs. Row 8	-5.347	-24.35 to 13.66	No	ns	0.9971
Row 7 vs. Row 9	-6.85	-25.85 to 12.15	No	ns	0.9801
Row 7 vs. Row 10	-6.39	-25.39 to 12.61	No	ns	0.9881
Row 7 vs. Row 11	-12.44	-31.45 to 6.561	No	ns	0.5246
Row 8 vs. Row 9	-1.503	-20.51 to 17.50	No	ns	>0.9999
Row 8 vs. Row 10	-1.043	-20.05 to 17.96	No	ns	>0.9999
Row 8 vs. Row 11	-7.097	-26.10 to 11.91	No	ns	0.9745
Row 9 vs. Row 10	0.46	-18.54 to 19.46	No	ns	>0.9999
Row 9 vs. Row 11	-5.593	-24.60 to 13.41	No	ns	0.9958
Row 10 vs. Row 11	-6.053	-25.06 to 12.95	No	ns	0.9921
mGPR17 (100)
Row 1 vs. Row 2	-1.607	-20.61 to 17.40	No	ns	>0.9999
Row 1 vs. Row 3	-1.947	-20.95 to 17.06	No	ns	>0.9999
Row 1 vs. Row 4	11.19	-7.811 to 30.20	No	ns	0.6737
Row 1 vs. Row 5	16.14	-2.861 to 35.15	No	ns	0.169
Row 1 vs. Row 6	23.29	4.283 to 42.29	Yes	**	0.0054
Row 1 vs. Row 7	24.67	5.663 to 43.67	Yes	**	0.0024
Row 1 vs. Row 8	18.41	-0.5940 to 37.41	No	ns	0.0657
Row 1 vs. Row 9	16.73	-2.277 to 35.73	No	ns	0.1347
Row 1 vs. Row 10	13.58	-5.421 to 32.59	No	ns	0.393
Row 1 vs. Row 11	-5.46	-24.46 to 13.54	No	ns	0.9965
Row 2 vs. Row 3	-0.34	-19.34 to 18.66	No	ns	>0.9999
Row 2 vs. Row 4	12.8	-6.204 to 31.80	No	ns	0.4822
Row 2 vs. Row 5	17.75	-1.254 to 36.75	No	ns	0.088
Row 2 vs. Row 6	24.89	5.889 to 43.90	Yes	**	0.0021
Row 2 vs. Row 7	26.27	7.269 to 45.28	Yes	***	0.0009
Row 2 vs. Row 8	20.02	1.013 to 39.02	Yes	*	0.0307
Row 2 vs. Row 9	18.33	-0.6707 to 37.34	No	ns	0.068
Row 2 vs. Row 10	15.19	-3.814 to 34.19	No	ns	0.2384
Row 2 vs. Row 11	-3.853	-22.86 to 15.15	No	ns	0.9998
Row 3 vs. Row 4	13.14	-5.864 to 32.14	No	ns	0.4427
Row 3 vs. Row 5	18.09	-0.9140 to 37.09	No	ns	0.0759
Row 3 vs. Row 6	25.23	6.229 to 44.24	Yes	**	0.0017
Row 3 vs. Row 7	26.61	7.609 to 45.62	Yes	***	0.0007
Row 3 vs. Row 8	20.36	1.353 to 39.36	Yes	*	0.0259
Row 3 vs. Row 9	18.67	-0.3307 to 37.68	No	ns	0.0583
Row 3 vs. Row 10	15.53	-3.474 to 34.53	No	ns	0.2117
Row 3 vs. Row 11	-3.513	-22.52 to 15.49	No	ns	>0.9999
Row 4 vs. Row 5	4.95	-14.05 to 23.95	No	ns	0.9984
Row 4 vs. Row 6	12.09	-6.911 to 31.10	No	ns	0.5666
Row 4 vs. Row 7	13.47	-5.531 to 32.48	No	ns	0.4051
Row 4 vs. Row 8	7.217	-11.79 to 26.22	No	ns	0.9713
Row 4 vs. Row 9	5.533	-13.47 to 24.54	No	ns	0.9961
Row 4 vs. Row 10	2.39	-16.61 to 21.39	No	ns	>0.9999
Row 4 vs. Row 11	-16.65	-35.66 to 2.351	No	ns	0.1387
Row 5 vs. Row 6	7.143	-11.86 to 26.15	No	ns	0.9733
Row 5 vs. Row 7	8.523	-10.48 to 27.53	No	ns	0.9162
Row 5 vs. Row 8	2.267	-16.74 to 21.27	No	ns	>0.9999
Row 5 vs. Row 9	0.5833	-18.42 to 19.59	No	ns	>0.9999
Row 5 vs. Row 10	-2.56	-21.56 to 16.44	No	ns	>0.9999
Row 5 vs. Row 11	-21.6	-40.61 to -2.599	Yes	*	0.0135
Row 6 vs. Row 7	1.38	-17.62 to 20.38	No	ns	>0.9999
Row 6 vs. Row 8	-4.877	-23.88 to 14.13	No	ns	0.9986
Row 6 vs. Row 9	-6.56	-25.56 to 12.44	No	ns	0.9855
Row 6 vs. Row 10	-9.703	-28.71 to 9.301	No	ns	0.8289
Row 6 vs. Row 11	-28.75	-47.75 to -9.743	Yes	***	0.0002
Row 7 vs. Row 8	-6.257	-25.26 to 12.75	No	ns	0.9898
Row 7 vs. Row 9	-7.94	-26.94 to 11.06	No	ns	0.9459
Row 7 vs. Row 10	-11.08	-30.09 to 7.921	No	ns	0.6863
Row 7 vs. Row 11	-30.13	-49.13 to -11.12	Yes	****	<0.0001
Row 8 vs. Row 9	-1.683	-20.69 to 17.32	No	ns	>0.9999
Row 8 vs. Row 10	-4.827	-23.83 to 14.18	No	ns	0.9987
Row 8 vs. Row 11	-23.87	-42.87 to -4.866	Yes	**	0.0038
Row 9 vs. Row 10	-3.143	-22.15 to 15.86	No	ns	>0.9999
Row 9 vs. Row 11	-22.19	-41.19 to -3.183	Yes	**	0.0099
Row 10 vs. Row 11	-19.04	-38.05 to -0.03932	Yes	*	0.0491

## Sheet: Fig4C
Figure 4C
	log [MDL29,951] (M)
Row 1	-4.52
Row 2	-5
Row 3	-5.48
Row 4	-5.95
Row 5	-6.43
Row 6	-6.91
Row 7	-7.39
Row 8	-7.86
Row 9	-8.34
Row 10	-8.82
Row 11	Vehicle
Tukey's multiple comparisons test	Mean Diff.	95.00% CI of diff.	Below threshold?	Summary	Adjusted P Value
Row 1
hGPR17L-WT vs. hGPR17L-V96M	72.82	60.76 to 84.88	Yes	****	<0.0001
hGPR17L-WT vs. mGPR17	27.37	15.30 to 39.43	Yes	****	<0.0001
hGPR17L-V96M vs. mGPR17	-45.45	-57.52 to -33.39	Yes	****	<0.0001
Row 2
hGPR17L-WT vs. hGPR17L-V96M	67.04	54.97 to 79.10	Yes	****	<0.0001
hGPR17L-WT vs. mGPR17	28.27	16.21 to 40.33	Yes	****	<0.0001
hGPR17L-V96M vs. mGPR17	-38.77	-50.83 to -26.70	Yes	****	<0.0001
Row 3
hGPR17L-WT vs. hGPR17L-V96M	59.65	47.58 to 71.71	Yes	****	<0.0001
hGPR17L-WT vs. mGPR17	27.28	15.22 to 39.35	Yes	****	<0.0001
hGPR17L-V96M vs. mGPR17	-32.36	-44.43 to -20.30	Yes	****	<0.0001
Row 4
hGPR17L-WT vs. hGPR17L-V96M	53.85	41.79 to 65.92	Yes	****	<0.0001
hGPR17L-WT vs. mGPR17	24.23	12.16 to 36.29	Yes	****	<0.0001
hGPR17L-V96M vs. mGPR17	-29.63	-41.69 to -17.56	Yes	****	<0.0001
Row 5
hGPR17L-WT vs. hGPR17L-V96M	50.01	37.95 to 62.08	Yes	****	<0.0001
hGPR17L-WT vs. mGPR17	32.92	20.86 to 44.99	Yes	****	<0.0001
hGPR17L-V96M vs. mGPR17	-17.09	-29.16 to -5.028	Yes	**	0.0033
Row 6
hGPR17L-WT vs. hGPR17L-V96M	36.95	24.88 to 49.01	Yes	****	<0.0001
hGPR17L-WT vs. mGPR17	20.27	8.204 to 32.33	Yes	***	0.0004
hGPR17L-V96M vs. mGPR17	-16.68	-28.74 to -4.617	Yes	**	0.0042
Row 7
hGPR17L-WT vs. hGPR17L-V96M	25.64	13.57 to 37.70	Yes	****	<0.0001
hGPR17L-WT vs. mGPR17	20.38	8.311 to 32.44	Yes	***	0.0004
hGPR17L-V96M vs. mGPR17	-5.263	-17.33 to 6.801	No	ns	0.5508
Row 8
hGPR17L-WT vs. hGPR17L-V96M	7.705	-4.359 to 19.77	No	ns	0.283
hGPR17L-WT vs. mGPR17	8.708	-3.356 to 20.77	No	ns	0.2015
hGPR17L-V96M vs. mGPR17	1.003	-11.06 to 13.07	No	ns	0.9783
Row 9
hGPR17L-WT vs. hGPR17L-V96M	0.3189	-11.75 to 12.38	No	ns	0.9978
hGPR17L-WT vs. mGPR17	2.091	-9.973 to 14.16	No	ns	0.9093
hGPR17L-V96M vs. mGPR17	1.772	-10.29 to 13.84	No	ns	0.934
Row 10
hGPR17L-WT vs. hGPR17L-V96M	-0.2129	-12.28 to 11.85	No	ns	0.999
hGPR17L-WT vs. mGPR17	0.3292	-11.73 to 12.39	No	ns	0.9976
hGPR17L-V96M vs. mGPR17	0.5421	-11.52 to 12.61	No	ns	0.9936
Row 11
hGPR17L-WT vs. hGPR17L-V96M	0	-12.06 to 12.06	No	ns	>0.9999
hGPR17L-WT vs. mGPR17	0	-12.06 to 12.06	No	ns	>0.9999
hGPR17L-V96M vs. mGPR17	0	-12.06 to 12.06	No	ns	>0.9999
hGPR17L-WT
Row 1 vs. Row 2	9.088	-7.688 to 25.86	No	ns	0.7722
Row 1 vs. Row 3	18.83	2.058 to 35.61	Yes	*	0.0156
Row 1 vs. Row 4	28.85	12.07 to 45.62	Yes	****	<0.0001
Row 1 vs. Row 5	38.39	21.61 to 55.16	Yes	****	<0.0001
Row 1 vs. Row 6	59.08	42.30 to 75.85	Yes	****	<0.0001
Row 1 vs. Row 7	73.13	56.36 to 89.91	Yes	****	<0.0001
Row 1 vs. Row 8	91.76	74.99 to 108.5	Yes	****	<0.0001
Row 1 vs. Row 9	99.62	82.84 to 116.4	Yes	****	<0.0001
Row 1 vs. Row 10	100.6	83.83 to 117.4	Yes	****	<0.0001
Row 1 vs. Row 11	100.4	83.58 to 117.1	Yes	****	<0.0001
Row 2 vs. Row 3	9.745	-7.030 to 26.52	No	ns	0.6913
Row 2 vs. Row 4	19.76	2.985 to 36.54	Yes	**	0.0089
Row 2 vs. Row 5	29.3	12.53 to 46.08	Yes	****	<0.0001
Row 2 vs. Row 6	49.99	33.21 to 66.76	Yes	****	<0.0001
Row 2 vs. Row 7	64.05	47.27 to 80.82	Yes	****	<0.0001
Row 2 vs. Row 8	82.67	65.90 to 99.45	Yes	****	<0.0001
Row 2 vs. Row 9	90.53	73.75 to 107.3	Yes	****	<0.0001
Row 2 vs. Row 10	91.52	74.74 to 108.3	Yes	****	<0.0001
Row 2 vs. Row 11	91.26	74.49 to 108.0	Yes	****	<0.0001
Row 3 vs. Row 4	10.02	-6.760 to 26.79	No	ns	0.6559
Row 3 vs. Row 5	19.56	2.781 to 36.33	Yes	*	0.0101
Row 3 vs. Row 6	40.24	23.47 to 57.02	Yes	****	<0.0001
Row 3 vs. Row 7	54.3	37.52 to 71.08	Yes	****	<0.0001
Row 3 vs. Row 8	72.93	56.15 to 89.70	Yes	****	<0.0001
Row 3 vs. Row 9	80.78	64.01 to 97.56	Yes	****	<0.0001
Row 3 vs. Row 10	81.77	64.99 to 98.55	Yes	****	<0.0001
Row 3 vs. Row 11	81.52	64.74 to 98.29	Yes	****	<0.0001
Row 4 vs. Row 5	9.541	-7.234 to 26.32	No	ns	0.7174
Row 4 vs. Row 6	30.23	13.45 to 47.00	Yes	****	<0.0001
Row 4 vs. Row 7	44.28	27.51 to 61.06	Yes	****	<0.0001
Row 4 vs. Row 8	62.91	46.14 to 79.69	Yes	****	<0.0001
Row 4 vs. Row 9	70.77	53.99 to 87.54	Yes	****	<0.0001
Row 4 vs. Row 10	71.75	54.98 to 88.53	Yes	****	<0.0001
Row 4 vs. Row 11	71.5	54.73 to 88.28	Yes	****	<0.0001
Row 5 vs. Row 6	20.69	3.911 to 37.46	Yes	**	0.0049
Row 5 vs. Row 7	34.74	17.97 to 51.52	Yes	****	<0.0001
Row 5 vs. Row 8	53.37	36.60 to 70.15	Yes	****	<0.0001
Row 5 vs. Row 9	61.23	44.45 to 78.00	Yes	****	<0.0001
Row 5 vs. Row 10	62.21	45.44 to 78.99	Yes	****	<0.0001
Row 5 vs. Row 11	61.96	45.19 to 78.74	Yes	****	<0.0001
Row 6 vs. Row 7	14.06	-2.718 to 30.83	No	ns	0.1834
Row 6 vs. Row 8	32.69	15.91 to 49.46	Yes	****	<0.0001
Row 6 vs. Row 9	40.54	23.76 to 57.32	Yes	****	<0.0001
Row 6 vs. Row 10	41.53	24.75 to 58.30	Yes	****	<0.0001
Row 6 vs. Row 11	41.28	24.50 to 58.05	Yes	****	<0.0001
Row 7 vs. Row 8	18.63	1.853 to 35.40	Yes	*	0.0176
Row 7 vs. Row 9	26.48	9.707 to 43.26	Yes	****	<0.0001
Row 7 vs. Row 10	27.47	10.69 to 44.25	Yes	****	<0.0001
Row 7 vs. Row 11	27.22	10.44 to 43.99	Yes	****	<0.0001
Row 8 vs. Row 9	7.854	-8.922 to 24.63	No	ns	0.8926
Row 8 vs. Row 10	8.841	-7.934 to 25.62	No	ns	0.7999
Row 8 vs. Row 11	8.591	-8.185 to 25.37	No	ns	0.8264
Row 9 vs. Row 10	0.9877	-15.79 to 17.76	No	ns	>0.9999
Row 9 vs. Row 11	0.737	-16.04 to 17.51	No	ns	>0.9999
Row 10 vs. Row 11	-0.2507	-17.03 to 16.52	No	ns	>0.9999
hGPR17L-V96M
Row 1 vs. Row 2	3.305	-13.47 to 20.08	No	ns	0.9999
Row 1 vs. Row 3	5.659	-11.12 to 22.43	No	ns	0.9878
Row 1 vs. Row 4	9.88	-6.895 to 26.66	No	ns	0.6737
Row 1 vs. Row 5	15.58	-1.192 to 32.36	No	ns	0.0917
Row 1 vs. Row 6	23.2	6.428 to 39.98	Yes	***	0.0009
Row 1 vs. Row 7	25.95	9.176 to 42.73	Yes	***	0.0001
Row 1 vs. Row 8	26.65	9.870 to 43.42	Yes	****	<0.0001
Row 1 vs. Row 9	27.11	10.34 to 43.89	Yes	****	<0.0001
Row 1 vs. Row 10	27.57	10.79 to 44.34	Yes	****	<0.0001
Row 1 vs. Row 11	27.53	10.76 to 44.31	Yes	****	<0.0001
Row 2 vs. Row 3	2.354	-14.42 to 19.13	No	ns	>0.9999
Row 2 vs. Row 4	6.575	-10.20 to 23.35	No	ns	0.9644
Row 2 vs. Row 5	12.28	-4.497 to 29.05	No	ns	0.3582
Row 2 vs. Row 6	19.9	3.123 to 36.67	Yes	**	0.0081
Row 2 vs. Row 7	22.65	5.870 to 39.42	Yes	**	0.0013
Row 2 vs. Row 8	23.34	6.565 to 40.12	Yes	***	0.0008
Row 2 vs. Row 9	23.81	7.033 to 40.58	Yes	***	0.0006
Row 2 vs. Row 10	24.26	7.489 to 41.04	Yes	***	0.0004
Row 2 vs. Row 11	24.23	7.451 to 41.00	Yes	***	0.0004
Row 3 vs. Row 4	4.221	-12.55 to 21.00	No	ns	0.9988
Row 3 vs. Row 5	9.925	-6.851 to 26.70	No	ns	0.6679
Row 3 vs. Row 6	17.54	0.7693 to 34.32	Yes	*	0.0329
Row 3 vs. Row 7	20.29	3.517 to 37.07	Yes	**	0.0063
Row 3 vs. Row 8	20.99	4.211 to 37.76	Yes	**	0.0041
Row 3 vs. Row 9	21.45	4.679 to 38.23	Yes	**	0.003
Row 3 vs. Row 10	21.91	5.135 to 38.69	Yes	**	0.0022
Row 3 vs. Row 11	21.87	5.097 to 38.65	Yes	**	0.0023
Row 4 vs. Row 5	5.703	-11.07 to 22.48	No	ns	0.987
Row 4 vs. Row 6	13.32	-3.452 to 30.10	No	ns	0.2464
Row 4 vs. Row 7	16.07	-0.7046 to 32.85	No	ns	0.072
Row 4 vs. Row 8	16.77	-0.009884 to 33.54	No	ns	0.0503
Row 4 vs. Row 9	17.23	0.4579 to 34.01	Yes	*	0.0391
Row 4 vs. Row 10	17.69	0.9137 to 34.46	Yes	*	0.0303
Row 4 vs. Row 11	17.65	0.8760 to 34.43	Yes	*	0.031
Row 5 vs. Row 6	7.62	-9.155 to 24.40	No	ns	0.9097
Row 5 vs. Row 7	10.37	-6.408 to 27.14	No	ns	0.6085
Row 5 vs. Row 8	11.06	-5.713 to 27.84	No	ns	0.514
Row 5 vs. Row 9	11.53	-5.245 to 28.31	No	ns	0.4517
Row 5 vs. Row 10	11.99	-4.790 to 28.76	No	ns	0.3936
Row 5 vs. Row 11	11.95	-4.827 to 28.72	No	ns	0.3983
Row 6 vs. Row 7	2.747	-14.03 to 19.52	No	ns	>0.9999
Row 6 vs. Row 8	3.442	-13.33 to 20.22	No	ns	0.9998
Row 6 vs. Row 9	3.91	-12.87 to 20.69	No	ns	0.9994
Row 6 vs. Row 10	4.366	-12.41 to 21.14	No	ns	0.9985
Row 6 vs. Row 11	4.328	-12.45 to 21.10	No	ns	0.9986
Row 7 vs. Row 8	0.6947	-16.08 to 17.47	No	ns	>0.9999
Row 7 vs. Row 9	1.163	-15.61 to 17.94	No	ns	>0.9999
Row 7 vs. Row 10	1.618	-15.16 to 18.39	No	ns	>0.9999
Row 7 vs. Row 11	1.581	-15.19 to 18.36	No	ns	>0.9999
Row 8 vs. Row 9	0.4678	-16.31 to 17.24	No	ns	>0.9999
Row 8 vs. Row 10	0.9236	-15.85 to 17.70	No	ns	>0.9999
Row 8 vs. Row 11	0.8859	-15.89 to 17.66	No	ns	>0.9999
Row 9 vs. Row 10	0.4558	-16.32 to 17.23	No	ns	>0.9999
Row 9 vs. Row 11	0.4181	-16.36 to 17.19	No	ns	>0.9999
Row 10 vs. Row 11	-0.03776	-16.81 to 16.74	No	ns	>0.9999
mGPR17
Row 1 vs. Row 2	9.988	-6.787 to 26.76	No	ns	0.6595
Row 1 vs. Row 3	18.75	1.972 to 35.52	Yes	*	0.0164
Row 1 vs. Row 4	25.7	8.929 to 42.48	Yes	***	0.0001
Row 1 vs. Row 5	43.94	27.17 to 60.72	Yes	****	<0.0001
Row 1 vs. Row 6	51.97	35.20 to 68.75	Yes	****	<0.0001
Row 1 vs. Row 7	66.14	49.36 to 82.91	Yes	****	<0.0001
Row 1 vs. Row 8	73.1	56.33 to 89.88	Yes	****	<0.0001
Row 1 vs. Row 9	74.34	57.56 to 91.11	Yes	****	<0.0001
Row 1 vs. Row 10	73.56	56.79 to 90.34	Yes	****	<0.0001
Row 1 vs. Row 11	72.98	56.21 to 89.76	Yes	****	<0.0001
Row 2 vs. Row 3	8.759	-8.017 to 25.53	No	ns	0.8088
Row 2 vs. Row 4	15.72	-1.059 to 32.49	No	ns	0.086
Row 2 vs. Row 5	33.95	17.18 to 50.73	Yes	****	<0.0001
Row 2 vs. Row 6	41.99	25.21 to 58.76	Yes	****	<0.0001
Row 2 vs. Row 7	56.15	39.38 to 72.93	Yes	****	<0.0001
Row 2 vs. Row 8	63.11	46.34 to 79.89	Yes	****	<0.0001
Row 2 vs. Row 9	64.35	47.57 to 81.12	Yes	****	<0.0001
Row 2 vs. Row 10	63.57	46.80 to 80.35	Yes	****	<0.0001
Row 2 vs. Row 11	62.99	46.22 to 79.77	Yes	****	<0.0001
Row 3 vs. Row 4	6.957	-9.818 to 23.73	No	ns	0.9484
Row 3 vs. Row 5	25.2	8.421 to 41.97	Yes	***	0.0002
Row 3 vs. Row 6	33.23	16.45 to 50.00	Yes	****	<0.0001
Row 3 vs. Row 7	47.39	30.62 to 64.17	Yes	****	<0.0001
Row 3 vs. Row 8	54.35	37.58 to 71.13	Yes	****	<0.0001
Row 3 vs. Row 9	55.59	38.81 to 72.37	Yes	****	<0.0001
Row 3 vs. Row 10	54.82	38.04 to 71.59	Yes	****	<0.0001
Row 3 vs. Row 11	54.24	37.46 to 71.01	Yes	****	<0.0001
Row 4 vs. Row 5	18.24	1.463 to 35.01	Yes	*	0.0222
Row 4 vs. Row 6	26.27	9.494 to 43.05	Yes	****	<0.0001
Row 4 vs. Row 7	40.43	23.66 to 57.21	Yes	****	<0.0001
Row 4 vs. Row 8	47.4	30.62 to 64.17	Yes	****	<0.0001
Row 4 vs. Row 9	48.63	31.86 to 65.41	Yes	****	<0.0001
Row 4 vs. Row 10	47.86	31.08 to 64.63	Yes	****	<0.0001
Row 4 vs. Row 11	47.28	30.50 to 64.05	Yes	****	<0.0001
Row 5 vs. Row 6	8.031	-8.744 to 24.81	No	ns	0.8783
Row 5 vs. Row 7	22.2	5.421 to 38.97	Yes	**	0.0018
Row 5 vs. Row 8	29.16	12.38 to 45.93	Yes	****	<0.0001
Row 5 vs. Row 9	30.39	13.62 to 47.17	Yes	****	<0.0001
Row 5 vs. Row 10	29.62	12.84 to 46.40	Yes	****	<0.0001
Row 5 vs. Row 11	29.04	12.26 to 45.82	Yes	****	<0.0001
Row 6 vs. Row 7	14.16	-2.610 to 30.94	No	ns	0.1752
Row 6 vs. Row 8	21.13	4.351 to 37.90	Yes	**	0.0037
Row 6 vs. Row 9	22.36	5.588 to 39.14	Yes	**	0.0016
Row 6 vs. Row 10	21.59	4.813 to 38.36	Yes	**	0.0027
Row 6 vs. Row 11	21.01	4.233 to 37.78	Yes	**	0.004
Row 7 vs. Row 8	6.961	-9.814 to 23.74	No	ns	0.9482
Row 7 vs. Row 9	8.198	-8.577 to 24.97	No	ns	0.8639
Row 7 vs. Row 10	7.424	-9.352 to 24.20	No	ns	0.9227
Row 7 vs. Row 11	6.844	-9.932 to 23.62	No	ns	0.9536
Row 8 vs. Row 9	1.237	-15.54 to 18.01	No	ns	>0.9999
Row 8 vs. Row 10	0.4624	-16.31 to 17.24	No	ns	>0.9999
Row 8 vs. Row 11	-0.1174	-16.89 to 16.66	No	ns	>0.9999
Row 9 vs. Row 10	-0.7744	-17.55 to 16.00	No	ns	>0.9999
Row 9 vs. Row 11	-1.354	-18.13 to 15.42	No	ns	>0.9999
Row 10 vs. Row 11	-0.5799	-17.36 to 16.20	No	ns	>0.9999
